# Supplementary material for: A time-series analysis of blood-based biomarkers within a 25-year longitudinal dolphin cohort
Source: PLoS Comput Biol. 2023 Feb 21;19(2):e1010890. doi: 10.1371/journal.pcbi.1010890 (PMC9983899; doi:10.1371/journal.pcbi.1010890)
Supplement: S1 Table — (CSV) [file pcbi.1010890.s002.csv]

A	WBC	RBC	HGB	HCT	MCV	MCH	MCHC	RBCDist	NRBC	Platelets	MPV	SEGS	ACNeutrophils	Lymphs	ACLymphocytes	Monocytes	ACMonocytes	EOS	ACEosinophils	Glucose	BUN	Creatinine	UricAcid	Sodium	Potassium	Chloride	CO2	Protein	Albumin	Calcium	InorgPhos	AlkPhos	LDH	AST	ALT	GGT	Bilirubin	Cholesterol	Triglyceride	Iron	CPK	SED60	Mg
WBC	+0.000	-0.000	+0.000	+0.000	+0.017	+0.000	-0.000	-0.000	+0.000	-0.000	+0.000	+0.000	+0.000	-0.000	-0.000	-0.000	-0.000	-0.000	-0.000	-0.000	+0.000	-0.000	+0.000	+0.000	+0.000	-0.000	+0.000	-0.000	+0.000	+0.000	-0.000	-0.000	+0.000	+0.000	+0.000	+0.000	+0.000	+0.000	-0.000	+0.000	-0.000	-0.000	+0.000
RBC	+0.000	+0.000	-1.235	-0.000	-0.000	-1.052	-0.000	-0.000	+0.000	+4.818	+0.000	+0.000	+0.000	-0.000	-0.000	+0.000	+0.000	-0.000	-0.000	+0.000	+0.000	+0.000	-0.000	+0.000	-0.000	+0.000	+0.000	-0.000	-0.000	-0.000	-0.000	+0.000	-0.000	-0.938	-0.000	-0.000	-0.000	-0.000	+0.000	-4.668	-0.000	-0.000	-0.000
HGB	-0.000	+5.794	+0.000	+0.000	-0.000	-4.569	-0.000	-0.000	+0.000	+0.000	-0.000	+0.000	-0.000	-0.000	-0.000	+0.000	+0.000	-0.000	-0.000	+0.000	+0.000	+0.000	-0.000	+0.000	-0.000	+0.000	+0.000	-0.000	-0.000	-0.000	-0.000	+0.000	-0.000	-0.000	-0.000	-0.000	-6.815	-0.000	-0.000	-0.000	+0.000	-6.387	-0.000
HCT	-0.000	+0.000	-0.000	+0.000	-0.000	-0.000	-0.000	+0.000	-0.000	+1.524	-0.000	+0.000	-0.000	-0.000	-0.000	+0.000	+0.000	-0.000	-0.000	-0.000	-0.000	+0.000	-0.000	+0.000	-0.000	+0.000	+0.000	-0.000	-0.000	-0.000	-0.000	+0.000	-0.000	-0.000	-0.000	-0.000	-17.886	-0.000	-0.000	-0.000	+0.000	-0.000	+0.000
MCV	-0.000	+0.000	+0.000	+0.000	+0.000	+0.000	+0.000	+0.000	-0.000	-0.000	-0.000	-0.000	-0.000	+0.000	-0.000	-0.000	-0.000	+0.000	-0.000	-0.000	-0.000	+0.000	-0.000	+0.000	+0.000	+0.000	-0.000	-0.000	+0.000	-0.000	+0.000	+0.000	+0.000	+0.000	+0.000	-0.000	-9.827	-0.000	-0.000	+2.928	+0.000	-0.000	+0.000
MCH	-2.849	+4.770	+4.223	+0.000	+0.000	+0.000	-0.000	+1.907	-0.000	-0.000	-0.000	-0.000	-4.531	+0.000	-0.000	+0.000	-0.000	+0.000	-0.000	-0.000	+0.000	+0.000	-0.000	+0.000	+0.000	+0.000	+0.000	+0.000	+0.000	+0.000	+0.000	+2.955	+0.000	+0.000	+0.000	-0.000	-0.000	-0.000	-0.000	+19.109	+0.000	-2.025	+0.000
MCHC	-0.000	+0.000	+0.000	+0.000	-0.000	-0.000	+0.000	-0.000	+0.000	-0.000	-0.000	-0.000	-0.000	+0.000	+0.000	+0.000	+0.000	+0.000	-0.000	+0.000	+0.000	-0.000	+0.000	-0.000	+0.000	-0.000	+0.000	+0.000	-0.000	+0.000	-0.000	+0.000	+0.000	-0.000	+0.000	-0.000	+1.361	-0.000	+0.000	+0.000	-0.000	-0.000	-0.000
RBCDist	-0.000	+0.000	-0.000	-0.000	-2.244	-8.161	-0.000	+0.000	-0.000	-0.000	-0.000	+0.000	-0.000	-0.000	-0.000	-0.000	-0.000	-0.000	-0.000	-0.000	-0.000	+0.000	+0.000	-0.000	-0.000	+0.000	+0.000	-0.000	-0.000	+0.000	+0.000	-0.000	+0.000	+0.000	+0.000	+0.000	+0.000	+0.000	-0.000	-0.000	-0.000	-0.000	-0.000
NRBC	-0.000	-0.000	-0.000	-0.000	+0.000	+0.000	-0.000	+0.000	+0.000	-0.000	-0.000	-0.000	-0.000	+0.000	-0.000	-0.000	-0.000	+0.000	+0.000	-0.000	+0.000	-0.000	-0.000	+0.000	+0.000	+0.000	+0.000	+0.000	+0.000	+0.000	+0.000	-0.000	-0.000	+0.000	+0.000	+0.000	+0.000	+0.000	-0.000	+0.000	+0.000	+0.000	+14.617
Platelets	+0.000	-0.000	-0.000	-0.000	+0.000	+0.000	+0.000	+0.000	+0.000	+0.000	+0.000	+0.000	+0.000	-0.000	+0.000	-0.000	+0.000	-0.000	+0.000	+0.000	-0.000	-0.000	+0.000	+0.000	-0.000	-0.000	-0.000	+0.000	-0.000	+0.000	-0.000	-0.000	-0.000	-0.000	-0.000	-0.000	-0.000	-0.000	+0.000	+0.000	-0.000	+0.000	-4.689
MPV	-0.000	+0.000	+0.000	+0.000	+0.000	+0.000	-0.000	-0.000	-0.000	-0.000	+0.000	+0.000	-0.000	+0.000	-0.000	-0.000	-0.000	-0.000	-0.000	+0.000	+0.000	-0.000	+0.000	-0.000	+0.000	-0.000	+0.000	+0.000	+0.000	+0.000	+0.000	-0.000	+0.000	+0.000	+0.000	-0.000	+0.000	-0.000	-0.000	+0.000	-0.000	-6.526	-0.000
SEGS	-0.000	-0.000	+0.000	+0.000	+0.000	+0.000	-0.000	-0.000	+0.000	-0.000	+0.000	+0.000	-0.000	+0.000	-0.000	+0.000	-0.000	+0.000	-0.000	+0.000	+0.000	-0.000	+0.000	+0.000	+0.000	-0.000	-0.000	-0.000	-0.000	-0.000	-0.000	-0.000	+0.000	+0.000	+0.000	+0.000	-0.000	-0.000	+0.000	+0.000	-0.000	-0.000	-0.000
ACNeutrophils	-0.000	-0.000	+0.000	+0.000	+0.396	+0.000	-0.000	-0.000	+0.000	-0.000	+0.000	+0.000	+0.000	-0.000	-0.000	+0.000	-0.000	-0.000	-0.000	+0.000	+0.000	-0.000	+0.000	+0.000	+0.000	-0.000	-0.000	-0.000	+0.000	+0.000	-0.000	-0.000	+0.000	+0.000	+0.000	+0.000	+0.000	-0.000	+0.000	+0.000	-0.000	-0.000	-0.000
Lymphs	+0.000	+0.000	+0.000	-0.000	-0.000	+0.000	+0.000	+0.000	+0.000	+0.000	-0.000	-0.000	+0.000	+0.000	+0.000	-0.000	+0.000	+0.000	+0.000	-0.000	+0.000	+0.000	-0.000	-0.000	-0.000	+0.000	-0.000	+0.000	+0.000	+0.000	+0.000	-0.000	-0.000	-0.000	-0.000	-0.000	+0.000	+0.000	-0.000	-0.000	+0.000	+0.000	+0.000
ACLymphocytes	+0.000	+0.000	+0.000	+0.000	+0.000	+0.000	+0.000	+0.000	+0.000	-0.000	+0.000	+0.000	+0.000	-0.000	+0.000	-0.000	+0.000	+0.000	+0.000	-0.000	+0.000	+0.000	-0.000	-0.000	-0.000	+0.000	-0.000	+0.000	+0.000	+0.000	+0.000	-0.000	+0.000	-0.000	+0.000	-0.000	+0.000	+0.000	-0.000	-0.000	+0.000	+0.000	+0.000
Monocytes	+0.000	-0.000	-0.000	-0.000	-0.000	-0.000	-0.000	+0.000	+0.000	-0.000	+0.000	-0.000	+0.000	-0.000	+0.000	+0.000	+0.000	-0.000	-0.000	-0.000	-0.000	+0.000	+0.000	+0.000	+0.000	+0.000	-0.000	-0.000	-0.000	+0.000	+0.000	+0.000	-0.000	+0.000	+0.000	-0.000	-0.000	+0.000	+0.000	-0.000	+0.000	+0.000	+0.000
ACMonocytes	+0.000	-0.000	-0.000	-0.000	+0.000	+0.000	-0.000	+0.000	+0.000	-0.000	+0.000	+0.000	+0.000	-0.000	+0.000	-0.000	+0.000	-0.000	-0.000	-0.000	+0.000	-0.000	+0.000	+0.000	+0.000	+0.000	-0.000	-0.000	-0.000	+0.000	+0.000	+0.000	+0.000	+0.000	+0.000	+0.000	-0.000	+0.000	+0.000	+0.000	-0.000	-0.000	+0.000
EOS	+0.000	+0.000	+0.000	+0.000	-0.000	-0.000	+0.000	-0.000	-0.000	+0.000	+0.000	-0.000	-0.000	+0.000	-0.000	-0.000	+0.000	+0.000	+0.000	-0.000	-0.000	-0.000	+0.000	+0.000	-0.000	+0.000	+0.000	-0.000	-0.000	-0.000	-0.000	+0.000	-0.000	-0.000	-0.000	-0.000	+0.000	+0.000	+0.000	-0.000	+0.000	-0.000	+0.000
ACEosinophils	+0.000	+0.000	+0.000	+0.000	+0.000	+0.000	+0.000	-0.000	-0.000	-0.000	+0.000	+0.000	+0.000	-0.000	-0.000	-0.000	-0.000	-0.000	+0.000	-0.000	-0.000	-0.000	+0.000	+0.000	+0.000	-0.000	+0.000	-0.000	-0.000	+0.000	-0.000	-0.000	+0.000	+0.000	-0.000	-0.000	+0.000	+0.000	-0.000	-0.000	+0.000	-0.000	+0.000
Glucose	+0.000	-0.000	-0.000	+0.000	+0.000	-0.000	-0.000	-0.000	+0.000	-0.000	-0.000	-0.000	-0.000	+0.000	+0.000	+0.000	+0.000	+0.000	+0.000	+0.000	+0.000	-0.000	-0.000	-0.000	+0.000	-0.000	+0.000	+0.000	+0.000	-0.000	-0.000	-0.000	+0.000	+0.000	+0.000	-0.000	-0.000	+0.000	-0.000	+0.000	+0.000	-0.000	-0.000
BUN	+0.000	+0.000	-0.000	+0.000	+0.000	-0.000	-0.000	+0.000	-0.000	+0.000	-0.000	-0.000	+0.000	-0.000	+0.000	-0.000	-0.000	+0.000	+0.000	-0.000	+0.000	-0.000	+0.000	+0.000	+0.000	-0.000	-0.000	-0.000	+0.000	-0.000	-0.000	-0.000	+0.000	+0.000	-0.000	+0.000	-0.000	+0.000	+0.000	+0.000	+0.000	-0.000	+0.000
Creatinine	+0.000	-0.000	-0.000	+0.000	+0.000	-0.000	-0.000	-0.000	+0.000	+0.000	+0.000	+0.000	+0.000	-0.000	-0.000	+0.000	+0.000	+0.000	+0.000	+0.107	+0.000	+0.000	-0.000	+0.000	-0.000	+0.000	+0.000	+0.000	-0.000	+0.000	+0.000	+0.000	+0.000	-0.000	-0.000	-0.000	+0.000	+0.000	-0.000	-0.000	+0.000	+0.000	-0.000
UricAcid	-0.000	-0.000	-0.000	+0.000	+0.000	-0.000	-0.000	-0.000	-0.000	-0.000	-0.000	-0.000	-0.000	+0.000	+0.000	+0.000	-0.000	-0.000	-0.000	+0.000	-0.000	-0.000	+0.000	+0.000	-0.000	-0.000	+0.000	-0.000	+0.000	-0.000	+0.000	+0.000	-0.000	+0.000	-0.000	+0.000	+0.000	-0.000	+0.000	-0.000	-0.000	-0.000	+0.000
Sodium	-0.000	-0.000	-0.000	-0.000	+0.000	-0.000	-0.000	+0.000	-0.000	-0.000	+0.000	+0.000	-0.000	+0.000	-0.000	-0.000	-0.000	-0.000	-0.000	-0.000	-0.000	-0.000	-0.000	+0.000	+0.000	+0.000	-0.000	-0.000	-0.000	+0.000	-0.000	+0.000	+0.000	+0.000	+0.000	+0.000	+0.000	-0.000	-0.000	-0.000	+0.000	-0.000	+0.304
Potassium	-0.000	+0.000	+0.000	+0.000	+0.000	+0.000	+0.000	+0.000	-0.000	-0.000	-0.000	-0.000	-0.000	+0.000	+0.000	-0.000	-0.000	+0.000	+0.000	-0.000	-0.000	+0.000	+0.000	+0.000	+0.000	-0.000	-0.000	-0.000	+0.000	+0.000	+0.000	-0.000	-0.000	+0.000	-0.000	-0.000	+0.000	-0.000	+0.000	+0.000	-0.000	-0.000	-0.000
Chloride	-0.000	+0.000	-0.000	-0.000	-0.000	-0.000	+0.000	-0.000	-0.000	+0.000	-0.000	+0.000	-0.000	-0.000	-0.000	-0.000	-0.000	-0.000	-0.000	+0.000	+0.000	-0.000	-0.000	-0.000	+0.000	+0.000	-0.000	-0.000	-0.000	-0.000	+0.000	-0.000	-0.000	+0.000	-0.000	+0.000	+0.000	-0.000	-0.000	-0.000	+0.000	-0.000	-0.000
CO2	+0.000	-0.000	+0.000	-0.000	-0.000	+0.000	+0.000	+0.000	-0.000	+0.000	-0.000	+0.000	+0.000	+0.000	+0.000	-0.000	-0.000	-0.000	-0.000	-0.000	+0.000	-0.000	-0.000	+0.000	+0.000	+0.000	+0.000	+0.000	-0.000	+0.000	-0.000	+0.000	-0.000	-0.000	-0.000	-0.000	-0.000	+0.000	+0.000	+0.000	-0.000	+0.000	-0.000
Protein	+0.000	+0.000	+0.000	+0.000	+0.000	-0.000	-1.945	+0.000	-0.000	-0.000	-0.000	-0.000	+0.000	-0.000	-0.000	+0.000	+0.488	+0.000	+0.000	-0.000	+0.000	-0.000	+0.000	+0.000	+0.000	-0.000	+0.000	+0.000	+0.000	+0.000	-0.000	-0.000	+0.000	+0.000	-0.000	-0.000	+0.000	-0.000	-0.000	-0.000	-0.000	-0.000	+0.000
Albumin	+0.000	-0.000	-0.000	-0.000	-0.000	-0.000	+0.000	+9.658	+0.000	+0.000	+0.000	-0.000	+0.000	-0.000	-0.000	+0.000	+0.000	+0.000	+0.000	-0.000	-0.000	+0.000	+0.000	+0.000	+0.000	+0.000	-0.000	+0.000	+0.000	+0.000	+0.000	+0.000	-0.000	-0.000	+0.000	+0.000	+0.000	+0.000	+0.000	+0.000	-0.000	+14.807	+0.000
Calcium	-0.000	+0.000	+0.000	+0.000	+0.000	-0.000	-0.000	-0.000	-0.000	-0.000	-0.000	+0.000	-0.000	-0.000	-1.241	+0.000	-0.000	+0.000	-0.000	-0.000	+0.000	-0.000	+0.000	-0.000	-0.000	-0.000	+0.000	-0.000	+0.000	+0.000	+0.000	+0.000	+0.000	+0.000	+0.000	-0.000	+0.000	-0.000	-0.000	-0.000	+0.000	-4.093	+0.000
InorgPhos	+0.000	+0.000	+0.000	+0.000	-0.000	-0.000	+0.000	-0.000	-0.000	+2.108	-0.000	+0.067	+1.848	-2.237	-0.000	-0.000	-0.000	+0.000	+0.000	+0.000	+0.000	-0.877	-0.000	+0.000	+0.000	-0.000	+0.000	+0.000	-0.000	-0.000	+0.000	-0.000	+0.000	+0.000	-0.000	+0.000	-0.000	+0.000	-0.000	-0.000	+0.000	-0.000	-0.000
AlkPhos	+0.000	+0.000	-0.000	-0.000	-0.000	-0.000	-0.000	+0.000	+0.000	+0.000	+0.000	+0.000	+0.000	-0.000	+0.000	-0.000	-0.000	-0.000	+0.000	-0.000	+0.000	-0.000	+0.000	+0.000	+0.000	+0.000	-0.000	+0.000	-0.000	-0.000	+0.000	+0.000	-0.000	+0.000	+0.000	+0.000	-0.000	+0.000	-0.000	+0.000	+0.000	+0.000	+0.000
LDH	-0.000	+0.000	+0.000	+0.000	-0.000	-0.000	-0.000	-0.000	+0.000	+0.000	-0.000	+0.000	-0.000	+0.000	-0.000	+0.000	-0.000	-0.000	-0.000	-0.000	-0.000	+0.000	+0.000	-0.000	+0.000	+0.000	-0.000	-0.000	-0.000	-0.000	-0.000	+0.000	+0.000	-0.000	-0.000	+0.000	+0.000	+0.000	+0.000	+0.000	-0.000	-0.000	+0.000
AST	-3.829	+1.735	+0.000	+0.000	-0.000	-0.000	-0.000	-0.000	-0.000	-0.000	-0.000	+0.000	-1.514	+0.000	-0.000	-0.000	-0.000	-0.000	-0.000	-0.000	-0.000	+0.733	-0.000	-0.000	-0.000	-0.000	+0.000	-0.000	+0.000	-0.000	-0.000	+0.000	+0.000	+0.000	-0.000	+0.000	-0.000	-0.000	-0.000	+0.000	-0.000	-0.000	-0.000
ALT	-0.000	+0.000	+0.000	+0.000	-0.000	-0.000	-0.000	-0.000	-0.000	+0.000	-0.000	+0.000	-0.000	-0.000	-0.000	-0.000	-0.000	-0.000	-0.000	-0.000	-0.000	+0.000	-0.000	+0.000	+0.000	+0.000	-0.000	+0.000	-0.000	-0.000	-0.000	+0.000	+0.000	-0.000	+0.000	+0.000	-0.000	+0.000	-0.000	+0.000	-0.000	-0.000	-0.000
GGT	-0.000	+0.000	+0.000	+0.000	+0.000	+0.000	-0.000	-3.526	-0.000	-0.000	-0.000	+0.000	-0.000	-0.000	-0.000	-0.000	-0.000	-0.000	-0.000	-0.000	-0.000	+0.000	-0.000	-0.000	-0.000	-0.000	+0.000	+0.000	-0.000	-0.000	-0.000	-0.000	-0.000	-0.000	-0.000	+0.000	+0.000	+0.000	+0.000	+0.000	-0.000	-1.009	-9.367
Bilirubin	-0.000	+0.000	+0.000	+9.288	+3.321	-0.000	-9.934	-0.393	-0.000	+0.000	-3.937	+0.000	-0.000	-0.000	-0.000	+0.000	+0.000	-0.000	-0.000	+0.000	+0.000	-0.000	-0.000	-0.000	-0.000	-0.000	+0.000	-0.000	+0.000	-0.000	+0.000	-0.000	+0.000	+0.000	+0.000	-0.000	+0.000	-0.000	-0.000	+0.000	+0.000	-7.166	-0.000
Cholesterol	-0.000	+0.000	+0.000	+0.000	-0.000	-0.000	+0.000	+0.000	-0.000	+0.000	+0.000	+0.000	+0.000	-0.000	-0.000	-0.000	-0.000	-0.000	-0.000	-0.000	-0.000	-0.000	+0.000	-0.000	+0.000	+0.000	-0.000	+0.000	-0.000	-0.000	-0.000	-0.000	-0.000	+0.000	-0.000	-0.000	-0.000	+0.000	+0.000	-0.000	+0.000	+0.000	+0.000
Triglyceride	+0.000	-0.000	-0.000	+0.000	+0.000	+0.000	-0.000	+0.000	-0.000	-0.000	-0.000	-0.000	-0.000	+0.000	+0.000	+0.000	+0.000	+0.000	+0.000	-0.000	-0.000	-0.000	+0.000	+0.000	-0.000	+0.000	-0.000	+0.000	+0.000	+0.000	-0.000	+0.000	+0.000	+0.000	+0.000	-0.000	-0.000	+0.000	+0.000	+0.000	-0.000	+0.000	+0.000
Iron	-0.000	+2.974	+0.000	+0.000	-0.550	-3.227	-0.000	+0.000	-0.000	-0.000	-0.000	-0.000	-0.000	+0.000	+0.000	+0.000	+0.000	+0.000	+0.000	-0.000	-0.000	+0.000	-0.000	+0.000	+0.000	+0.000	+0.000	+0.000	-0.000	+0.000	-0.000	+0.000	+0.000	-0.000	-0.000	-0.000	-0.000	+0.000	-0.000	+0.000	+0.000	-0.000	-0.000
CPK	+0.000	+0.000	-0.000	-0.000	-3.046	-0.000	+0.000	+0.000	-0.000	+0.000	+0.000	+1.983	+1.620	-2.227	-0.000	-0.000	-0.000	-0.000	+0.000	-0.000	-0.000	-2.882	+0.000	-0.000	+0.000	-0.000	-0.000	+0.000	-0.000	-0.000	-0.000	-0.780	-0.000	+0.000	+0.000	+0.998	+0.000	-0.000	+0.000	-0.000	+0.000	+8.290	+0.000
SED60	+0.000	+0.000	+5.107	+3.438	+0.000	+0.000	+0.000	-0.000	-0.000	-0.000	+0.000	-0.000	+0.000	-0.000	-0.000	+0.000	+0.000	-0.000	+0.000	+0.000	+0.000	-0.000	+0.000	+0.000	+0.000	+0.000	+0.000	-0.000	-0.000	+0.000	+0.000	-0.000	+0.000	+0.000	+0.000	+0.000	+0.670	-0.000	-0.000	+0.000	-0.000	+0.000	-0.000
Mg	-0.000	+0.000	-0.000	-0.000	-0.000	-0.000	+0.000	+0.000	-0.000	+0.000	+0.000	+0.000	-0.000	+0.000	-0.000	-0.000	-0.000	-0.000	-0.000	+0.000	-0.000	+0.000	-0.000	-0.000	-0.000	-0.000	+0.000	-0.000	-0.000	-0.000	+0.000	-0.000	-0.000	+0.000	+0.000	+0.000	+0.000	-0.000	+0.000	+0.000	-0.000	+0.000	+0.000
