# Supplementary material for: A time-series analysis of blood-based biomarkers within a 25-year longitudinal dolphin cohort
Source: PLoS Comput Biol. 2023 Feb 21;19(2):e1010890. doi: 10.1371/journal.pcbi.1010890 (PMC9983899; doi:10.1371/journal.pcbi.1010890)
Supplement: S2 Table — (CSV) [file pcbi.1010890.s003.csv]

A	WBC	RBC	HGB	HCT	MCV	MCH	MCHC	RBCDist	NRBC	Platelets	MPV	SEGS	ACNeutrophils	Lymphs	ACLymphocytes	Monocytes	ACMonocytes	EOS	ACEosinophils	Glucose	BUN	Creatinine	UricAcid	Sodium	Potassium	Chloride	CO2	Protein	Albumin	Calcium	InorgPhos	AlkPhos	LDH	AST	ALT	GGT	Bilirubin	Cholesterol	Triglyceride	Iron	CPK	SED60	Mg
WBC	+0.000	-0.309	+1.908	+3.243	+7.515	+4.159	-1.007	-2.079	+0.191	-1.163	+2.025	+2.320	+2.379	-1.418	-1.962	-0.498	-1.000	-1.442	-1.856	-0.963	+0.004	-3.466	+3.753	+0.553	+1.827	-1.309	+0.208	-1.908	+0.809	+1.856	-2.816	-1.386	+2.454	+4.852	+0.143	+0.809	+2.549	+0.397	-0.081	+0.592	-3.243	-3.466	+0.553
RBC	+1.451	+0.000	-8.734	-2.249	-3.466	-8.550	-2.206	-2.079	+0.297	+12.317	+0.072	+2.213	+2.272	-1.767	-0.589	+2.014	+2.197	-1.908	-0.520	+1.674	+0.163	+1.451	-0.901	+4.852	-1.962	+0.090	+0.390	-0.189	-2.079	-2.655	-2.655	+0.695	-2.213	-8.437	-5.401	-1.714	-5.696	-1.163	+1.091	-12.167	-1.386	-3.510	-2.079
HGB	-2.213	+13.293	+0.000	+4.753	-3.243	-12.068	-3.753	-0.040	+0.029	+6.826	-1.451	+0.266	-1.856	-0.116	-1.761	+5.036	+1.326	-1.717	-2.276	+0.386	+1.147	+1.962	-1.091	+4.159	-1.253	+1.230	+0.628	-0.363	-0.583	-3.010	-0.421	+5.117	-0.267	-7.012	-3.465	-3.339	-14.314	-1.045	-0.048	-3.935	+0.955	-13.886	-0.016
HCT	-1.485	+2.454	-2.019	+0.000	-3.060	-4.852	-1.341	+0.116	-0.073	+9.022	-1.068	+1.386	-0.526	-1.068	-2.213	+1.674	+0.244	-1.454	-1.485	-0.011	-0.008	+0.995	-2.512	+4.159	-1.594	+1.504	+0.210	-1.174	-0.103	-2.904	-0.854	+0.960	-1.717	-2.773	-2.773	-1.717	-17.505	-0.981	-0.137	-3.544	+0.546	-4.378	+1.268
MCV	-6.559	+2.473	+2.287	+2.549	+0.000	+1.240	+0.569	+5.806	-1.542	-0.508	-1.326	-0.845	-5.825	+0.354	-2.367	-0.110	-2.655	+1.356	-0.409	-2.655	-0.662	+0.363	-1.950	+0.589	+0.081	+2.549	-0.009	-1.913	+3.394	-0.256	+1.717	+1.633	+0.006	+4.054	+1.410	-0.237	-17.326	-0.741	-3.026	+10.427	+6.266	-0.398	+7.187
MCH	-10.348	+12.269	+11.722	+4.852	+0.314	+0.000	-0.208	+9.406	-1.243	-4.852	-3.243	-5.117	-12.030	+2.367	-1.386	+2.549	-1.028	+2.367	-0.996	-1.386	+2.715	+0.863	-0.521	+0.863	+0.184	+3.372	+1.114	+0.143	+3.660	+0.480	+2.773	+10.454	+4.852	+2.934	+3.930	-1.407	-4.852	-0.648	-3.753	+17.505	+4.852	-9.524	+4.852
MCHC	-0.386	+2.959	+2.540	+1.930	-0.398	-0.971	+0.000	-0.081	+0.298	-2.189	-1.048	-1.339	-0.961	+0.865	+0.490	+1.365	+1.444	+0.016	-0.277	+1.356	+3.627	-0.421	+2.960	-0.047	+0.309	-0.934	+0.739	+2.367	-1.414	+0.354	-0.270	+2.144	+1.730	-1.391	+0.179	-0.449	+8.859	-0.014	+0.345	+0.398	-0.409	-4.797	-7.282
RBCDist	-0.227	+5.274	-1.007	-0.308	-9.743	-15.660	-1.138	+0.000	-1.595	-2.960	-0.277	+1.436	-0.001	-0.575	-1.097	-3.466	-4.159	-0.081	-0.179	-0.592	-1.717	+1.051	+3.753	-0.352	-0.341	+0.833	+1.297	-1.674	-2.700	+0.267	+1.152	-1.633	+1.556	+3.753	+0.535	+4.743	+2.454	+0.008	-5.224	-0.223	-0.940	-1.751	-1.297
NRBC	-1.269	-0.090	-0.386	-0.024	+1.163	+0.319	-0.827	+0.852	+0.000	-6.070	-0.508	-2.834	-2.079	+0.470	-0.134	-1.594	-2.144	+2.785	+1.114	-1.138	+1.418	-0.604	-0.130	+0.418	+1.138	+1.163	+1.269	+0.288	+0.352	+0.575	+2.471	-1.272	-0.107	+2.639	+1.889	+0.237	+2.313	+0.375	-0.330	+2.475	+1.293	+0.495	+17.505
Platelets	+3.753	-6.782	-1.962	-2.656	+1.826	+4.233	+1.391	+1.188	+3.925	+0.000	+4.159	+0.717	+4.852	-0.257	+1.962	-0.871	+0.633	-0.217	+1.188	+0.792	-1.298	-3.486	+1.082	+1.297	-0.136	-1.045	-2.035	+0.693	-3.753	+1.908	-7.167	-1.094	-1.856	-0.116	-1.214	-0.179	-1.649	-0.331	+1.286	+1.326	-2.144	+3.466	-12.187
MPV	-4.852	+0.189	+0.836	+3.081	+2.893	+1.082	-0.774	-5.098	-0.008	-2.042	+0.000	+0.252	-4.276	+0.445	-1.594	-0.090	-0.845	-1.808	-5.011	+0.145	+0.992	-2.045	+4.321	-3.955	+3.060	-1.848	+4.852	+1.485	+0.002	+2.213	+0.665	-1.116	+4.402	+2.655	+1.241	-0.774	+2.906	-1.717	-0.062	+1.092	-1.214	-14.024	-4.852
SEGS	-2.181	-0.256	+0.866	+0.398	+1.633	+1.097	-0.257	-0.633	+2.143	-0.270	+0.022	+0.000	-1.500	+0.031	-1.962	+1.045	-0.151	+0.134	-1.356	+2.454	+0.024	-0.709	+0.693	+0.342	+2.079	-0.288	-0.741	-0.090	-0.208	-0.827	-2.213	-0.382	+0.483	+0.901	+0.589	+1.856	-2.191	-2.324	+1.326	+1.241	-4.852	+0.000	-2.906
ACNeutrophils	-2.476	-0.562	+2.144	+2.773	+7.895	+3.753	-0.922	-1.794	+0.951	-1.594	+1.356	+1.594	+0.000	-1.717	-2.906	+0.433	-0.267	-0.319	-1.045	+0.186	+0.008	-3.243	+3.807	+0.604	+2.906	-0.863	-0.056	-1.276	+0.445	+0.901	-4.761	-1.138	+2.287	+4.159	+0.484	+1.241	+0.791	-0.575	+0.330	+1.188	-6.045	-3.243	-0.048
Lymphs	+2.549	+0.328	+0.028	-0.341	-0.762	+0.587	+1.423	+0.647	+0.024	+0.523	-0.019	-0.882	+2.128	+0.000	+3.243	-0.309	+0.433	+0.901	+2.787	-0.562	+0.758	+4.251	-4.479	-1.020	-4.685	+0.548	-1.808	+3.583	+1.761	+2.204	+4.703	-0.048	-0.575	-2.144	-0.117	-0.678	+0.084	+1.297	-1.002	-0.363	+3.659	+3.438	+0.565
ACLymphocytes	+2.655	+0.247	+1.418	+1.418	+1.717	+2.655	+0.435	+0.032	+0.152	-0.330	+0.569	+0.845	+2.940	-3.343	+0.000	-0.090	+0.440	+0.809	+2.264	-0.647	+0.678	+0.845	-2.225	-0.189	-2.906	+0.081	-1.098	+2.019	+2.019	+4.017	+1.478	-0.208	+0.227	-0.046	+0.313	-0.409	+0.343	+1.808	-0.741	-0.007	+1.653	+1.002	+1.322
Monocytes	+1.356	-2.873	-4.439	-3.243	-0.170	-0.960	-0.483	+3.661	+2.046	-0.091	+1.722	-0.073	+0.626	-0.277	+0.199	+0.000	+0.865	-0.445	-0.081	-1.277	-0.040	+0.088	+0.901	+2.535	+3.243	+0.964	-1.421	-1.856	-0.309	+0.827	+1.214	+0.207	-0.143	+2.454	+1.674	-0.003	-0.273	+0.768	+0.761	-0.809	+0.095	+1.243	+4.159
ACMonocytes	+1.928	-3.171	-1.962	-0.881	+1.808	+0.633	-1.269	+3.414	+1.114	-0.722	+1.982	+0.426	+1.138	-0.081	+0.574	-0.837	+0.000	-0.896	-0.398	-1.095	+0.161	-0.089	+0.575	+2.655	+3.466	+0.470	-0.755	-2.614	-0.478	+2.622	+0.792	+0.040	+0.706	+3.466	+2.144	+0.048	-0.008	+0.882	+1.188	+0.040	-0.586	-0.179	+4.852
EOS	+0.548	+1.188	+0.152	+0.312	-1.491	-1.496	+0.450	-1.114	-3.220	+0.341	+0.347	-0.352	-0.086	+0.046	-0.237	-0.247	+0.016	+0.000	+1.054	-1.138	-1.761	-1.674	+0.874	+0.016	-0.422	+0.362	+1.913	-0.670	-0.432	-0.548	-0.298	+0.907	-0.002	-0.170	-1.241	-1.706	+1.068	+1.717	+0.098	-0.979	+2.906	-0.470	+1.520
ACEosinophils	+0.760	+0.315	+0.421	+0.863	+0.198	+0.084	+0.304	-2.306	-2.144	-0.591	+1.810	+0.662	+0.352	-0.960	-1.386	-0.247	-0.098	-0.827	+0.000	-1.962	-1.188	-3.466	+2.287	+0.082	+0.107	-0.134	+2.079	-1.455	-0.078	+0.073	-1.451	-0.095	+0.458	+0.960	-1.114	-1.163	+2.538	+1.349	-0.040	-0.805	+0.758	-1.808	+1.838
Glucose	+0.151	-0.647	-0.073	+1.555	+4.159	-0.208	-3.753	-0.476	+1.451	-0.445	-0.277	-3.466	-0.809	+0.971	+0.604	+1.297	+1.045	+2.213	+1.856	+0.000	+0.572	-6.604	-0.453	-0.098	+1.914	-3.377	+0.876	+0.179	+3.466	-1.494	-1.620	-0.081	+5.333	+2.748	+1.297	-0.526	-4.852	+2.454	-1.221	+0.073	+2.367	-0.079	-4.852
BUN	+0.612	+0.060	-1.200	+0.338	+1.958	-2.655	-5.974	+0.508	-2.144	+0.257	-0.540	-0.143	+0.330	-0.445	+0.073	-1.359	-0.792	+2.144	+1.856	-0.741	+0.000	-1.451	+0.517	+0.920	+2.601	-2.079	-0.375	-1.514	+0.298	-2.144	-3.753	-1.980	+1.138	+1.856	-0.237	+1.418	-2.019	+0.421	+2.287	+0.107	+1.959	-0.439	+2.848
Creatinine	+2.655	-0.703	-0.620	+0.237	+0.914	-0.003	-0.458	-1.981	+1.516	+6.151	+1.715	+1.172	+2.773	-6.413	-2.349	+0.495	+0.187	+1.428	+2.655	+7.606	+0.008	+0.000	-2.287	+1.072	-0.398	+3.447	+0.562	+2.263	-2.906	+0.827	+5.313	+4.852	+0.758	-3.466	-1.676	-2.294	+0.279	+1.875	-1.091	-1.904	+7.034	+1.633	-4.852
UricAcid	-4.852	-0.211	-1.023	+0.048	+0.604	-0.889	-2.906	-4.852	-1.128	-1.296	-6.362	-0.483	-5.275	+4.139	+1.023	+0.027	-0.143	-1.639	-3.243	+0.257	-1.163	-0.032	+0.000	+1.114	-1.074	-0.022	+1.297	-3.243	+0.632	-1.954	+0.741	+0.265	-2.561	+0.008	-0.443	+0.016	+0.693	-0.220	+0.061	-0.693	-0.112	-5.455	+2.676
Sodium	-3.060	-2.367	-2.079	-1.808	+0.056	-0.161	-0.337	+0.225	-0.753	-1.717	+1.371	+0.073	-2.507	+0.678	-0.960	-1.896	-3.243	-0.520	-1.655	-0.090	-0.143	-1.297	-0.173	+0.000	+0.960	+2.402	-0.725	-1.908	-0.189	+0.845	-0.464	+0.057	+1.449	+2.642	+0.133	+2.816	+2.427	-0.525	-0.107	-1.159	+1.325	-1.962	+7.802
Potassium	-2.315	+0.483	+1.068	+0.589	+0.247	+1.636	+1.645	+0.008	-2.655	-1.114	-1.198	-3.009	-3.753	+3.456	+1.737	-2.235	-2.367	+2.367	+0.715	-1.485	-1.190	+0.392	+2.863	+0.462	+0.000	-0.758	-0.981	-1.553	+0.024	+0.309	+0.032	-0.016	-0.069	+1.312	-0.028	-0.452	+1.688	-1.188	+1.002	+1.068	-0.073	-5.600	-0.227
Chloride	-1.485	+0.217	-0.352	-0.495	-1.162	-1.908	+0.143	-1.325	-1.418	+0.809	-0.412	+0.693	-1.002	-0.257	-1.386	-1.701	-1.962	-0.725	-1.269	+2.036	+2.567	-2.923	-0.109	-7.134	+1.947	+0.000	-0.508	-1.908	-1.269	-0.940	+0.341	-1.556	-0.495	+0.548	-0.521	+1.386	+0.792	-1.023	-1.695	-0.352	+4.159	-6.673	-1.427
CO2	+0.575	-0.562	+0.008	-0.960	-0.330	+0.236	+0.981	+0.299	-0.352	+2.529	-1.085	+0.445	+0.739	+2.454	+2.213	-0.102	-0.068	-2.213	-1.808	-0.254	+0.098	-0.315	-0.361	+2.247	+0.341	+3.201	+0.000	+0.421	-2.268	+2.293	-3.060	+0.981	-0.632	-1.023	-0.016	-0.098	-2.287	+3.753	+3.227	+0.409	-1.273	+0.211	-1.372
Protein	+3.738	+1.138	+0.073	+3.840	+3.992	-2.019	-9.444	+0.363	-1.044	-1.068	-2.276	-0.032	+2.068	-4.994	-1.188	+6.946	+7.986	+0.094	+1.326	-0.161	+0.618	-1.485	+2.906	+2.079	+2.079	-0.593	+0.340	+0.000	+1.522	+0.470	-0.128	-0.065	+4.188	+0.716	-1.188	-2.082	+0.352	-0.433	-1.400	-3.753	-0.037	-0.444	+0.792
Albumin	+1.045	-1.068	-1.451	-3.108	-3.466	-0.388	+3.060	+17.156	+2.213	+1.314	+4.852	-0.442	+0.589	-1.139	-0.225	+1.260	+0.633	+1.059	+1.587	-3.442	-1.082	+3.448	+2.980	+0.470	+0.040	+2.906	-2.454	+0.470	+0.000	+1.356	+4.852	+1.861	-1.116	-0.146	+3.702	+4.609	+3.616	+0.562	+1.190	+0.472	-0.993	+17.505	+1.188
Calcium	-4.535	+2.454	+0.662	+3.753	+0.508	-1.761	-2.759	-2.237	-0.523	-3.982	-4.852	+0.254	-3.243	-2.079	-8.740	+0.819	-0.691	+0.359	-0.748	-0.018	+1.145	-0.827	+1.156	-0.901	-0.007	-0.134	+0.633	-0.901	+5.965	+0.000	+1.761	+1.435	+4.159	+6.244	+2.275	-0.052	+0.323	-0.394	-2.655	-4.693	+2.906	-11.592	+0.646
InorgPhos	+4.852	+3.180	+0.852	+2.077	-0.589	-1.556	+0.134	-2.367	-4.575	+9.606	-1.007	+7.566	+9.347	-9.736	-2.903	-5.447	-2.502	+0.143	+2.079	+1.839	+3.466	-8.375	-2.454	+1.587	+0.562	-0.403	+4.916	+0.289	-2.287	-1.962	+0.000	-4.159	+0.662	+1.188	-0.048	+0.319	-0.678	+1.455	-0.409	-0.026	+5.272	-0.863	-3.890
AlkPhos	+2.686	+0.217	-2.287	-1.012	-3.217	-4.810	-0.758	+1.556	+0.920	+3.060	+0.679	+1.002	+2.454	-0.045	+1.556	-1.752	-0.633	-0.960	+0.208	-0.020	+3.131	-6.341	+0.521	+0.498	+0.960	+1.717	-0.589	+0.028	-1.418	-4.159	+1.328	+0.000	-1.418	+0.634	+0.981	+6.737	-0.004	+2.858	-0.006	+0.143	+4.664	+2.575	+1.045
LDH	-1.111	+2.019	+0.711	+0.809	-0.532	-2.075	-0.548	-1.241	+0.647	+0.845	-1.002	+0.152	-0.927	+0.090	-0.774	+0.618	-0.409	-0.589	-1.002	-4.159	-3.060	+0.067	+4.852	-1.326	+0.071	+1.091	-1.761	-1.908	-0.445	-1.594	-1.599	+0.633	+0.000	-1.330	-1.284	+2.264	+3.458	+2.100	+0.143	+1.154	-1.091	-0.295	+4.852
AST	-11.328	+9.233	+4.159	+3.243	-3.463	-4.283	-0.023	-4.852	-2.655	-1.594	-5.612	+0.098	-9.013	+0.321	-5.250	-0.942	-4.155	-0.785	-4.159	-4.159	-5.714	+8.232	-0.433	-1.072	-0.463	-0.433	+0.363	-2.723	+0.330	-5.246	-2.865	+0.267	+2.387	+0.000	-0.309	+3.843	-0.157	-1.138	-1.349	+2.800	-2.549	-3.550	-0.792
ALT	-0.647	+6.178	+3.530	+4.476	-0.863	-2.554	-0.946	-1.731	-2.655	+0.557	-1.485	+0.257	-0.693	-0.311	-1.588	-1.242	-1.908	-0.033	-0.301	-2.086	-0.882	+3.753	-0.035	+1.356	+1.310	+1.418	-0.081	+0.317	-2.454	-2.367	-0.056	+0.398	+1.910	-0.065	+0.000	+1.703	-1.564	+0.579	-0.352	+1.386	-1.237	-1.255	-3.243
GGT	-1.418	+2.549	+3.243	+2.906	+0.562	+0.666	-0.445	-11.025	-1.138	-0.763	-0.470	+0.882	-0.693	-0.645	-2.057	-0.152	-0.215	-0.227	-0.795	-0.252	-3.060	+1.717	-1.008	-1.634	-0.120	-2.367	+1.401	+1.023	-1.335	-0.360	-0.386	-3.157	-0.535	-3.060	-3.060	+0.000	+0.014	+2.144	+1.520	+0.827	-3.721	-8.508	-16.866
Bilirubin	-4.852	+4.942	+4.075	+16.787	+10.820	-1.091	-17.433	-7.892	-2.079	+0.385	-11.436	+0.920	-4.159	-0.065	-3.243	+3.466	+0.835	-0.863	-3.237	+0.960	+0.332	-0.543	-1.114	-2.906	-0.975	-1.962	+5.892	-0.820	+0.968	-2.500	+0.596	-0.375	+0.267	+0.237	+0.845	-0.421	+0.000	-0.476	-0.555	+1.908	+0.858	-14.665	-4.852
Cholesterol	-0.309	+1.134	+0.076	+0.113	-0.809	-0.618	+0.352	+0.086	-0.981	+0.651	+1.091	+2.437	+0.788	-2.871	-3.652	-0.693	-1.163	-0.576	-0.499	-2.906	-0.319	-3.810	+0.959	-0.024	+4.824	+0.298	-2.232	+0.962	-0.003	-0.179	-1.069	-4.159	-2.454	+0.315	-1.095	-5.198	-0.032	+0.000	+0.445	-1.297	+0.633	+5.753	+1.061
Triglyceride	+0.458	-1.556	-0.001	+0.981	+3.753	+4.536	-1.143	+3.760	-0.002	-4.852	-0.239	-3.534	-0.589	+1.908	+2.297	+0.495	+0.217	+1.326	+1.853	-0.016	-4.159	-0.143	+0.227	+0.657	-0.433	+1.741	-2.367	+1.717	+0.341	+3.466	-0.025	+0.126	+0.376	+2.511	+1.707	-1.761	-0.495	+0.433	+0.000	+1.163	-2.366	+0.693	+2.079
Iron	-1.269	+10.473	+3.243	+4.031	-8.048	-10.726	-0.345	+0.051	-2.658	-1.479	-1.174	-0.774	-1.908	+0.696	+0.288	+1.556	+0.691	+0.330	+0.077	-0.113	-0.363	+4.577	-0.112	+4.159	+0.126	+1.805	+0.589	+0.988	-0.098	+2.459	-0.008	+0.445	+0.016	-1.397	-0.535	-0.984	-4.451	+0.309	-0.809	+0.000	+0.288	-2.549	-2.549
CPK	+5.539	+0.575	-0.678	-2.274	-10.545	-1.896	+4.878	+2.367	-0.375	+2.060	+3.456	+9.481	+9.119	-9.726	-4.159	-4.159	-0.869	-1.520	+0.298	-2.367	-1.215	-10.381	+2.881	-0.827	+0.231	-2.987	-0.741	+0.298	-0.871	-3.060	-5.663	-8.279	-0.792	+3.878	+2.700	+8.497	+0.997	-0.647	+4.159	-0.217	+0.000	+15.789	+3.521
SED60	+2.454	+5.135	+12.606	+10.937	+3.639	+4.916	+0.257	-0.107	-2.568	-7.039	+6.228	-0.371	+1.717	-1.594	-0.196	+0.277	+1.808	-0.217	+0.578	+0.093	+0.501	-1.485	+3.663	+4.159	+5.571	+2.773	+1.684	-0.535	-3.300	+6.332	+1.876	-1.418	+4.159	+3.159	+1.170	+7.428	+8.169	-6.436	-0.920	+3.821	-6.778	+0.000	-3.746
Mg	-0.885	+0.116	-0.023	-0.732	-0.907	-0.795	+2.019	+0.054	-3.243	+1.326	+0.916	+0.330	-0.521	+0.090	-0.647	-0.237	-0.855	-0.391	-0.882	+3.753	-0.005	+0.766	-0.288	-2.984	-0.116	-0.125	+1.373	-1.534	-0.076	-0.247	+1.038	-0.594	-1.495	+1.247	+1.984	+5.612	+2.233	-0.405	+0.590	+0.863	-1.765	+1.174	+0.000
