# Supplementary material for: A time-series analysis of blood-based biomarkers within a 25-year longitudinal dolphin cohort
Source: PLoS Comput Biol. 2023 Feb 21;19(2):e1010890. doi: 10.1371/journal.pcbi.1010890 (PMC9983899; doi:10.1371/journal.pcbi.1010890)
Supplement: S3 Table — (CSV) [file pcbi.1010890.s004.csv]

B	WBC	RBC	HGB	HCT	MCV	MCH	MCHC	RBCDist	NRBC	Platelets	MPV	SEGS	ACNeutrophils	Lymphs	ACLymphocytes	Monocytes	ACMonocytes	EOS	ACEosinophils	Glucose	BUN	Creatinine	UricAcid	Sodium	Potassium	Chloride	CO2	Protein	Albumin	Calcium	InorgPhos	AlkPhos	LDH	AST	ALT	GGT	Bilirubin	Cholesterol	Triglyceride	Iron	CPK	SED60	Mg
WBC	+0.000	+0.000	-0.000	-0.000	-3.946	-6.374	+0.000	+0.000	+0.000	+19.984	+0.000	+0.000	+34.923	-13.553	+0.000	+0.000	+15.099	+0.000	+14.065	-0.000	+0.000	-7.833	+0.000	+0.000	+0.000	+0.000	+0.000	+0.000	-0.000	-0.000	+0.000	-0.000	-0.000	-11.005	-6.029	-0.000	-8.662	-0.000	-0.000	-0.000	-0.000	+1.808	+0.000
RBC	+0.000	+0.000	+116.171	+69.800	-19.246	-0.000	+7.308	-0.000	-12.993	+0.000	-0.000	+0.000	+0.000	-0.000	-0.000	-0.000	-0.000	-0.000	-0.000	+0.000	-0.000	+0.000	-0.000	-0.000	-0.000	-0.000	-0.000	+11.100	-0.000	-0.000	-0.000	+0.000	+0.000	+0.000	+0.000	+0.000	-0.000	+4.657	+0.000	+3.447	+0.000	-0.000	-0.000
HGB	-0.000	+116.171	+0.000	+97.420	+0.000	+31.940	+25.208	-0.000	-21.919	+0.000	+0.000	-0.000	-0.000	+0.000	+0.000	-0.000	-0.000	+0.000	+0.000	-0.000	-0.000	+0.000	-0.000	+0.000	+0.000	-0.000	-0.000	+11.379	-0.000	-0.000	+0.000	+0.000	+0.000	+0.000	+6.074	+0.000	-0.000	+0.000	+0.000	+29.015	+0.000	+0.000	-0.000
HCT	-0.000	+69.800	+97.420	+0.000	+0.000	+7.052	+0.000	-0.000	-5.510	+0.000	-0.000	+0.000	-0.000	-0.000	-0.000	-0.000	-0.000	+0.000	-0.000	-0.000	-0.000	+0.000	-0.000	+0.000	+0.000	-0.000	-0.000	+0.924	-0.000	+0.000	+0.000	+0.000	+0.000	+2.896	+2.909	+0.000	-0.000	+2.059	+0.000	+15.721	+0.000	-0.000	-0.000
MCV	-3.946	-19.246	+0.000	+0.000	+0.000	+108.801	-0.000	+0.000	+0.000	-0.000	-0.000	-0.000	-2.738	+0.000	-0.000	+0.000	-0.000	+0.000	-0.000	-0.000	+0.000	+0.000	+0.000	+0.000	+0.000	+0.935	+0.000	-0.000	+0.000	+0.000	+0.000	+0.000	+0.000	+13.441	+5.203	+0.000	+0.000	-0.000	-0.000	+13.379	-0.000	-0.000	+0.000
MCH	-6.374	-0.000	+31.940	+7.052	+108.801	+0.000	+17.190	+0.000	-0.000	-0.000	+0.000	-20.011	-15.517	+4.498	+0.000	-0.000	-0.000	+21.708	+0.000	-0.000	+0.000	+0.000	+0.000	+0.000	+1.621	+2.978	-0.000	+0.000	-0.000	+0.000	+0.000	+0.000	+0.000	+13.778	+30.453	+12.438	+0.000	-0.000	+0.000	+121.896	-0.000	+0.000	-0.000
MCHC	+0.000	+7.308	+25.208	+0.000	-0.000	+17.190	+0.000	+0.000	-0.000	+0.000	+0.000	-0.000	-0.000	+0.000	+0.000	-0.000	-0.000	+4.048	+4.757	-0.000	-0.000	-0.000	+0.000	-0.000	+0.000	-0.000	-0.000	+4.907	-0.000	+0.000	+0.000	+0.000	-0.000	-0.000	+0.000	+0.000	-0.000	-0.000	+0.000	+15.007	-0.000	+0.000	-0.000
RBCDist	+0.000	-0.000	-0.000	-0.000	+0.000	+0.000	+0.000	+0.000	+0.000	-0.000	+0.000	+0.000	-0.000	+0.000	+0.000	+0.000	-0.000	-0.000	-0.000	-0.000	+0.000	+0.000	+0.000	+0.000	+0.000	+0.000	-0.000	-0.000	-0.000	+4.327	+0.000	+0.000	+0.000	+0.000	+0.000	-0.000	+0.000	-0.000	-0.000	+5.889	-0.000	+0.000	+0.000
NRBC	+0.000	-12.993	-21.919	-5.510	+0.000	-0.000	-0.000	+0.000	+0.000	-0.000	+0.000	+0.000	+0.000	-0.000	-0.000	-0.000	-0.000	+0.000	+0.000	-0.000	-0.000	-0.000	+0.000	+0.000	-0.000	+0.000	-0.000	-1.173	-0.000	-0.000	-0.000	+0.000	+0.000	+0.000	-0.000	-0.000	+0.000	-0.000	+0.000	+0.000	-0.000	-0.000	+0.000
Platelets	+19.984	+0.000	+0.000	+0.000	-0.000	-0.000	+0.000	-0.000	-0.000	+0.000	-0.000	+0.000	+17.180	-0.000	+0.000	-0.000	+0.000	-0.000	+0.000	+5.505	-0.000	-0.000	-0.000	-0.000	-0.000	-0.000	-0.000	+0.000	-0.000	-0.000	-0.000	+0.000	-0.000	-2.998	-0.000	-0.000	-1.281	+0.000	-0.000	-0.000	-0.000	-0.000	-0.000
MPV	+0.000	-0.000	+0.000	-0.000	-0.000	+0.000	+0.000	+0.000	+0.000	-0.000	+0.000	-0.000	+0.000	+0.000	+0.000	-0.000	-0.000	+0.000	+0.000	+0.000	+0.000	+0.000	+0.000	-0.000	+0.000	+0.000	-0.000	+0.000	-0.000	+0.000	-0.000	-0.000	+0.000	+0.000	+0.000	+0.000	-0.000	+0.000	+0.000	+0.000	-0.000	+0.000	-0.000
SEGS	+0.000	+0.000	-0.000	+0.000	-0.000	-20.011	-0.000	+0.000	+0.000	+0.000	-0.000	+0.000	+0.000	-5.775	-1.555	+0.000	+3.260	-0.000	-0.000	-0.000	+0.000	-0.000	-0.000	+0.000	-0.000	-0.000	+0.000	+0.000	+0.000	-0.000	-0.000	-3.262	-0.000	-0.000	-0.000	+0.000	-0.000	-0.000	-0.000	-0.000	-0.000	+0.000	+0.000
ACNeutrophils	+34.923	+0.000	-0.000	-0.000	-2.738	-15.517	-0.000	-0.000	+0.000	+17.180	+0.000	+0.000	+0.000	-12.266	+0.000	+3.561	+17.060	-0.000	+0.000	-0.000	+0.000	-5.425	-0.000	+0.000	+0.000	+0.000	+0.000	+0.000	-0.000	-0.000	-0.000	-0.000	-0.000	-7.035	-7.062	-0.000	-2.500	-0.000	-0.000	-0.000	-0.000	+0.000	+0.000
Lymphs	-13.553	-0.000	+0.000	-0.000	+0.000	+4.498	+0.000	+0.000	-0.000	-0.000	+0.000	-5.775	-12.266	+0.000	-0.000	-0.000	-0.000	+0.000	-0.000	+0.000	-0.000	+0.000	-0.000	-0.000	-0.000	+0.000	-0.000	-0.000	-0.000	+0.000	+5.845	+4.950	+0.000	+0.000	+0.000	+0.000	+0.000	+0.000	+0.000	+0.000	+0.000	-0.000	+0.000
ACLymphocytes	+0.000	-0.000	+0.000	-0.000	-0.000	+0.000	+0.000	+0.000	-0.000	+0.000	+0.000	-1.555	+0.000	-0.000	+0.000	+0.000	+0.000	+0.000	+0.000	-0.000	-0.000	-0.000	+0.000	-0.000	-0.000	+0.000	-0.000	-0.000	-0.000	+0.000	+6.080	+0.000	-0.000	-0.000	+0.000	-0.000	-0.000	-0.000	+0.000	+0.000	-0.000	+0.000	+0.000
Monocytes	+0.000	-0.000	-0.000	-0.000	+0.000	-0.000	-0.000	+0.000	-0.000	-0.000	-0.000	+0.000	+3.561	-0.000	+0.000	+0.000	-0.000	-0.000	-0.000	+0.000	-0.000	+0.000	+0.000	-0.000	+0.000	-0.000	-0.000	+0.000	+0.000	+0.000	-0.000	-0.000	+0.000	+0.000	+0.000	+0.000	+0.000	+0.000	+0.000	-0.000	-0.000	+0.000	-0.000
ACMonocytes	+15.099	-0.000	-0.000	-0.000	-0.000	-0.000	-0.000	-0.000	-0.000	+0.000	-0.000	+3.260	+17.060	-0.000	+0.000	-0.000	+0.000	-0.000	+0.000	+0.000	-0.000	-0.000	+0.000	-0.000	+0.000	-0.000	-0.000	+0.000	-0.000	+0.000	-0.000	-0.000	+0.000	-0.000	-0.000	+0.000	+0.000	-0.000	+0.000	-0.531	-0.000	+5.843	+0.000
EOS	+0.000	-0.000	+0.000	+0.000	+0.000	+21.708	+4.048	-0.000	+0.000	-0.000	+0.000	-0.000	-0.000	+0.000	+0.000	-0.000	-0.000	+0.000	+7.693	+0.000	+0.000	-0.000	+0.000	-0.000	+0.000	+0.000	+0.000	-0.000	-0.000	+0.000	+0.000	+0.000	-0.000	+0.000	+0.000	-0.000	-0.000	+0.000	-0.000	+0.000	+0.000	-0.000	-0.000
ACEosinophils	+14.065	-0.000	+0.000	-0.000	-0.000	+0.000	+4.757	-0.000	+0.000	+0.000	+0.000	-0.000	+0.000	-0.000	+0.000	-0.000	+0.000	+7.693	+0.000	-0.000	+0.000	-0.405	+0.000	-0.000	+0.000	+0.000	+0.000	+0.000	-0.000	-0.000	+0.000	+0.000	-0.000	-0.000	-0.000	-0.000	-0.000	+0.000	-0.000	-0.000	-0.000	+0.000	-0.000
Glucose	-0.000	+0.000	-0.000	-0.000	-0.000	-0.000	-0.000	-0.000	-0.000	+5.505	+0.000	-0.000	-0.000	+0.000	-0.000	+0.000	+0.000	+0.000	-0.000	+0.000	+0.000	-0.000	+0.000	-0.000	-0.000	-0.000	-0.000	+0.000	+0.000	+0.000	-0.000	+0.000	+0.000	+0.000	+0.000	+0.000	+2.514	+0.000	+0.000	+0.000	+3.342	+0.000	+0.000
BUN	+0.000	-0.000	-0.000	-0.000	+0.000	+0.000	-0.000	+0.000	-0.000	-0.000	+0.000	+0.000	+0.000	-0.000	-0.000	-0.000	-0.000	+0.000	+0.000	+0.000	+0.000	-16.117	+0.000	+0.000	+0.000	+0.000	+0.000	-0.000	-0.000	-6.197	-0.000	-0.000	+0.000	+5.651	+0.000	+0.000	+0.000	-0.000	-0.000	-0.000	+0.000	-0.000	+0.000
Creatinine	-7.833	+0.000	+0.000	+0.000	+0.000	+0.000	-0.000	+0.000	-0.000	-0.000	+0.000	-0.000	-5.425	+0.000	-0.000	+0.000	-0.000	-0.000	-0.405	-0.000	-16.117	+0.000	-0.000	+0.000	-0.000	+0.000	-0.000	+0.000	+0.000	+4.483	+0.000	+0.000	+0.000	-2.084	-0.000	-0.000	+0.000	-0.000	+0.000	+0.000	-0.000	+0.000	-0.000
UricAcid	+0.000	-0.000	-0.000	-0.000	+0.000	+0.000	+0.000	+0.000	+0.000	-0.000	+0.000	-0.000	-0.000	-0.000	+0.000	+0.000	+0.000	+0.000	+0.000	+0.000	+0.000	-0.000	+0.000	+0.000	+1.692	-0.000	-0.000	-0.000	-0.000	-0.000	+0.000	-0.000	+0.000	+0.000	-0.000	+0.000	+0.000	-0.000	-0.000	+0.000	+0.000	-0.000	-0.000
Sodium	+0.000	-0.000	+0.000	+0.000	+0.000	+0.000	-0.000	+0.000	+0.000	-0.000	-0.000	+0.000	+0.000	-0.000	-0.000	-0.000	-0.000	-0.000	-0.000	-0.000	+0.000	+0.000	+0.000	+0.000	+0.000	-0.000	+0.000	-0.000	+0.000	+0.000	+0.000	-0.000	+0.000	+0.000	+0.000	+0.000	-0.000	+0.000	-0.000	-0.000	-0.000	-0.000	-0.000
Potassium	+0.000	-0.000	+0.000	+0.000	+0.000	+1.621	+0.000	+0.000	-0.000	-0.000	+0.000	-0.000	+0.000	-0.000	-0.000	+0.000	+0.000	+0.000	+0.000	-0.000	+0.000	-0.000	+1.692	+0.000	+0.000	+0.000	+0.000	-0.000	-0.000	+0.000	+0.000	+0.000	+0.000	+0.334	+0.000	-0.000	+0.000	+0.000	-0.000	+0.000	+0.000	-0.000	+0.000
Chloride	+0.000	-0.000	-0.000	-0.000	+0.935	+2.978	-0.000	+0.000	+0.000	-0.000	+0.000	-0.000	+0.000	+0.000	+0.000	-0.000	-0.000	+0.000	+0.000	-0.000	+0.000	+0.000	-0.000	-0.000	+0.000	+0.000	+0.000	-2.511	-0.000	-0.000	+0.000	+0.000	+0.000	-0.000	-0.000	+0.000	-0.000	-0.407	-0.000	-0.000	+0.000	+0.000	-0.000
CO2	+0.000	-0.000	-0.000	-0.000	+0.000	-0.000	-0.000	-0.000	-0.000	-0.000	-0.000	+0.000	+0.000	-0.000	-0.000	-0.000	-0.000	+0.000	+0.000	-0.000	+0.000	-0.000	-0.000	+0.000	+0.000	+0.000	+0.000	-0.000	-0.154	-0.000	-0.000	-0.000	-0.000	+0.000	-0.000	-0.000	-0.000	+0.000	-2.647	-3.249	-0.000	-0.000	+0.000
Protein	+0.000	+11.100	+11.379	+0.924	-0.000	+0.000	+4.907	-0.000	-1.173	+0.000	+0.000	+0.000	+0.000	-0.000	-0.000	+0.000	+0.000	-0.000	+0.000	+0.000	-0.000	+0.000	-0.000	-0.000	-0.000	-2.511	-0.000	+0.000	+0.000	+19.163	-0.000	-1.443	+1.431	+0.000	+10.615	+0.000	+0.000	+0.000	+6.780	+0.000	-0.000	+0.000	-4.531
Albumin	-0.000	-0.000	-0.000	-0.000	+0.000	-0.000	-0.000	-0.000	-0.000	-0.000	-0.000	+0.000	-0.000	-0.000	-0.000	+0.000	-0.000	-0.000	-0.000	+0.000	-0.000	+0.000	-0.000	+0.000	-0.000	-0.000	-0.154	+0.000	+0.000	+0.000	+0.000	+0.000	-0.000	-0.000	+0.000	-0.000	+0.000	+0.000	+4.541	-0.000	+0.000	+0.000	-0.000
Calcium	-0.000	-0.000	-0.000	+0.000	+0.000	+0.000	+0.000	+4.327	-0.000	-0.000	+0.000	-0.000	-0.000	+0.000	+0.000	+0.000	+0.000	+0.000	-0.000	+0.000	-6.197	+4.483	-0.000	+0.000	+0.000	-0.000	-0.000	+19.163	+0.000	+0.000	+0.000	-0.000	+0.000	-0.000	+0.000	+0.000	+0.000	+0.000	+5.307	+0.000	-0.000	+0.000	-0.000
InorgPhos	+0.000	-0.000	+0.000	+0.000	+0.000	+0.000	+0.000	+0.000	-0.000	-0.000	-0.000	-0.000	-0.000	+5.845	+6.080	-0.000	-0.000	+0.000	+0.000	-0.000	-0.000	+0.000	+0.000	+0.000	+0.000	+0.000	-0.000	-0.000	+0.000	+0.000	+0.000	+0.000	-0.000	-0.608	+0.000	-0.000	+0.000	-0.000	-0.000	+0.000	+0.000	+0.000	-0.000
AlkPhos	-0.000	+0.000	+0.000	+0.000	+0.000	+0.000	+0.000	+0.000	+0.000	+0.000	-0.000	-3.262	-0.000	+4.950	+0.000	-0.000	-0.000	+0.000	+0.000	+0.000	-0.000	+0.000	-0.000	-0.000	+0.000	+0.000	-0.000	-1.443	+0.000	-0.000	+0.000	+0.000	-0.000	-0.000	+0.000	+0.000	+0.000	-0.000	-0.000	+0.000	+1.296	-0.000	-0.000
LDH	-0.000	+0.000	+0.000	+0.000	+0.000	+0.000	-0.000	+0.000	+0.000	-0.000	+0.000	-0.000	-0.000	+0.000	-0.000	+0.000	+0.000	-0.000	-0.000	+0.000	+0.000	+0.000	+0.000	+0.000	+0.000	+0.000	-0.000	+1.431	-0.000	+0.000	-0.000	-0.000	+0.000	+32.477	+32.044	+26.898	+3.588	-0.000	+0.000	+0.093	-0.000	+0.000	+0.000
AST	-11.005	+0.000	+0.000	+2.896	+13.441	+13.778	-0.000	+0.000	+0.000	-2.998	+0.000	-0.000	-7.035	+0.000	-0.000	+0.000	-0.000	+0.000	-0.000	+0.000	+5.651	-2.084	+0.000	+0.000	+0.334	-0.000	+0.000	+0.000	-0.000	-0.000	-0.608	-0.000	+32.477	+0.000	+32.009	+19.556	+0.000	+0.000	+0.000	+0.000	+0.000	-2.320	+0.000
ALT	-6.029	+0.000	+6.074	+2.909	+5.203	+30.453	+0.000	+0.000	-0.000	-0.000	+0.000	-0.000	-7.062	+0.000	+0.000	+0.000	-0.000	+0.000	-0.000	+0.000	+0.000	-0.000	-0.000	+0.000	+0.000	-0.000	-0.000	+10.615	+0.000	+0.000	+0.000	+0.000	+32.044	+32.009	+0.000	+15.152	+0.992	+0.000	+6.011	+13.610	+0.000	+0.000	+0.000
GGT	-0.000	+0.000	+0.000	+0.000	+0.000	+12.438	+0.000	-0.000	-0.000	-0.000	+0.000	+0.000	-0.000	+0.000	-0.000	+0.000	+0.000	-0.000	-0.000	+0.000	+0.000	-0.000	+0.000	+0.000	-0.000	+0.000	-0.000	+0.000	-0.000	+0.000	-0.000	+0.000	+26.898	+19.556	+15.152	+0.000	+0.000	+0.000	+0.000	+0.000	+0.000	+0.000	+0.000
Bilirubin	-8.662	-0.000	-0.000	-0.000	+0.000	+0.000	-0.000	+0.000	+0.000	-1.281	-0.000	-0.000	-2.500	+0.000	-0.000	+0.000	+0.000	-0.000	-0.000	+2.514	+0.000	+0.000	+0.000	-0.000	+0.000	-0.000	-0.000	+0.000	+0.000	+0.000	+0.000	+0.000	+3.588	+0.000	+0.992	+0.000	+0.000	+0.000	+0.000	-0.000	+0.000	-0.000	+0.000
Cholesterol	-0.000	+4.657	+0.000	+2.059	-0.000	-0.000	-0.000	-0.000	-0.000	+0.000	+0.000	-0.000	-0.000	+0.000	-0.000	+0.000	-0.000	+0.000	+0.000	+0.000	-0.000	-0.000	-0.000	+0.000	+0.000	-0.407	+0.000	+0.000	+0.000	+0.000	-0.000	-0.000	-0.000	+0.000	+0.000	+0.000	+0.000	+0.000	+9.139	-0.000	+2.689	-0.000	-0.000
Triglyceride	-0.000	+0.000	+0.000	+0.000	-0.000	+0.000	+0.000	-0.000	+0.000	-0.000	+0.000	-0.000	-0.000	+0.000	+0.000	+0.000	+0.000	-0.000	-0.000	+0.000	-0.000	+0.000	-0.000	-0.000	-0.000	-0.000	-2.647	+6.780	+4.541	+5.307	-0.000	-0.000	+0.000	+0.000	+6.011	+0.000	+0.000	+9.139	+0.000	+0.423	+0.000	+0.000	-0.000
Iron	-0.000	+3.447	+29.015	+15.721	+13.379	+121.896	+15.007	+5.889	+0.000	-0.000	+0.000	-0.000	-0.000	+0.000	+0.000	-0.000	-0.531	+0.000	-0.000	+0.000	-0.000	+0.000	+0.000	-0.000	+0.000	-0.000	-3.249	+0.000	-0.000	+0.000	+0.000	+0.000	+0.093	+0.000	+13.610	+0.000	-0.000	-0.000	+0.423	+0.000	-0.000	+0.000	-0.000
CPK	-0.000	+0.000	+0.000	+0.000	-0.000	-0.000	-0.000	-0.000	-0.000	-0.000	-0.000	-0.000	-0.000	+0.000	-0.000	-0.000	-0.000	+0.000	-0.000	+3.342	+0.000	-0.000	+0.000	-0.000	+0.000	+0.000	-0.000	-0.000	+0.000	-0.000	+0.000	+1.296	-0.000	+0.000	+0.000	+0.000	+0.000	+2.689	+0.000	-0.000	+0.000	-0.000	+0.000
SED60	+1.808	-0.000	+0.000	-0.000	-0.000	+0.000	+0.000	+0.000	-0.000	-0.000	+0.000	+0.000	+0.000	-0.000	+0.000	+0.000	+5.843	-0.000	+0.000	+0.000	-0.000	+0.000	-0.000	-0.000	-0.000	+0.000	-0.000	+0.000	+0.000	+0.000	+0.000	-0.000	+0.000	-2.320	+0.000	+0.000	-0.000	-0.000	+0.000	+0.000	-0.000	+0.000	-0.000
Mg	+0.000	-0.000	-0.000	-0.000	+0.000	-0.000	-0.000	+0.000	+0.000	-0.000	-0.000	+0.000	+0.000	+0.000	+0.000	-0.000	+0.000	-0.000	-0.000	+0.000	+0.000	-0.000	-0.000	-0.000	+0.000	-0.000	+0.000	-4.531	-0.000	-0.000	-0.000	-0.000	+0.000	+0.000	+0.000	+0.000	+0.000	-0.000	-0.000	-0.000	+0.000	-0.000	+0.000
