# Supplementary material for: A time-series analysis of blood-based biomarkers within a 25-year longitudinal dolphin cohort
Source: PLoS Comput Biol. 2023 Feb 21;19(2):e1010890. doi: 10.1371/journal.pcbi.1010890 (PMC9983899; doi:10.1371/journal.pcbi.1010890)
Supplement: S4 Table — (CSV) [file pcbi.1010890.s005.csv]

B	WBC	RBC	HGB	HCT	MCV	MCH	MCHC	RBCDist	NRBC	Platelets	MPV	SEGS	ACNeutrophils	Lymphs	ACLymphocytes	Monocytes	ACMonocytes	EOS	ACEosinophils	Glucose	BUN	Creatinine	UricAcid	Sodium	Potassium	Chloride	CO2	Protein	Albumin	Calcium	InorgPhos	AlkPhos	LDH	AST	ALT	GGT	Bilirubin	Cholesterol	Triglyceride	Iron	CPK	SED60	Mg
WBC	+0.000	+0.683	-1.808	-1.761	-10.751	-13.180	+0.855	+0.364	+1.085	+26.789	+1.556	+2.773	+27.474	-20.359	+2.906	+4.852	+21.905	+0.439	+20.871	-1.849	+0.281	-14.638	+0.048	+0.721	+1.015	+2.454	+1.742	+1.386	-4.159	-1.761	+0.655	-1.962	-3.466	-17.811	-12.834	-1.188	-15.468	-2.287	-2.906	-4.852	-2.906	+8.613	+0.450
RBC	+0.683	+0.000	+122.976	+76.606	-26.052	-3.243	+14.114	-3.753	-19.799	+0.816	-1.177	+2.367	+1.511	-1.206	-0.403	-3.060	-2.655	-0.767	-0.403	+0.707	-2.144	+1.229	-2.229	-0.264	-0.329	-4.852	-0.361	+17.906	-2.420	-0.623	-0.603	+1.782	+0.986	+2.982	+2.773	+0.833	-4.159	+11.463	+1.401	+10.253	+4.159	-0.160	-2.144
HGB	-1.808	+122.976	+0.000	+104.225	+1.116	+27.474	+27.474	-4.852	-27.474	+0.131	+0.309	-0.902	-1.674	+0.322	+0.077	-2.549	-2.213	+2.144	+0.184	-0.383	-0.675	+2.549	-0.363	+0.907	+2.773	-2.549	-1.114	+18.184	-5.573	-0.016	+1.091	+0.859	+2.773	+4.852	+12.879	+2.655	-4.131	+6.391	+1.520	+27.474	+2.367	+0.110	-3.243
HCT	-1.761	+76.606	+104.225	+0.000	+2.906	+13.857	+3.699	-4.159	-12.316	+0.260	-0.374	+0.329	-1.269	-0.152	-0.622	-0.926	-1.717	+0.296	-0.674	-0.501	-0.391	+3.060	-0.974	+2.906	+0.837	-1.908	-0.266	+7.730	-1.856	+0.351	+0.063	+1.717	+2.291	+9.702	+9.714	+2.655	-2.655	+8.865	+2.806	+22.527	+2.655	-1.068	-2.019
MCV	-10.751	-26.052	+1.116	+2.906	+0.000	+115.606	-1.856	+2.213	+1.757	-3.466	-0.336	-2.367	-9.544	+1.313	-0.808	+1.023	-0.455	+1.761	-1.028	-2.773	+2.023	+2.079	+0.027	+5.654	+2.773	+7.741	+0.452	-4.159	+0.129	+1.788	+2.655	+2.213	+1.962	+20.247	+12.009	+3.753	+1.284	-0.073	-0.269	+20.185	-0.290	-0.230	+0.033
MCH	-13.180	-3.243	+27.474	+13.857	+115.606	+0.000	+23.996	+3.466	-0.330	-0.073	+4.852	-26.817	-22.322	+11.304	+3.753	-0.972	-1.482	+27.474	+4.852	-2.454	+1.130	+0.433	+0.293	+1.694	+8.427	+9.783	-4.852	+3.753	-4.159	+4.852	+3.243	+1.269	+0.856	+20.584	+27.474	+19.243	+1.102	-0.657	+4.852	+128.702	-4.852	+1.418	-2.367
MCHC	+0.855	+14.114	+27.474	+3.699	-1.856	+23.996	+0.000	+0.446	-6.615	+1.633	+2.454	-4.159	-0.024	+1.269	+1.908	-1.856	-0.681	+10.854	+11.562	-0.301	-0.582	-3.235	+1.520	-2.144	+1.688	-0.547	-4.852	+11.712	-5.705	+0.920	+0.725	+0.402	-1.520	-2.538	+0.928	+1.128	-0.081	-1.326	+0.416	+21.813	-3.243	+1.520	-0.365
RBCDist	+0.364	-3.753	-4.852	-4.159	+2.213	+3.466	+0.446	+0.000	+4.852	-1.076	+2.773	+0.049	-0.179	+1.118	+2.287	+0.248	-0.095	-2.019	-1.117	-1.173	+0.031	+0.182	+1.407	+1.485	+3.466	+2.287	-4.852	-1.421	-0.065	+11.133	+0.819	+0.124	+0.229	+3.060	+6.294	-1.010	+2.454	-0.372	-0.845	+12.695	-0.496	+2.549	+1.687
NRBC	+1.085	-19.799	-27.474	-12.316	+1.757	-0.330	-6.615	+4.852	+0.000	-1.070	+2.079	+0.379	+0.884	-1.113	-0.128	-1.124	-2.655	+2.144	+3.753	-1.984	-0.886	-1.424	+0.914	+0.563	-0.642	+0.690	-0.015	-7.979	-0.760	-0.027	-2.367	+0.076	+0.406	+0.071	-1.269	-3.060	+0.528	-3.335	+0.731	+0.049	-3.243	-1.438	+0.783
Platelets	+26.789	+0.816	+0.131	+0.260	-3.466	-0.073	+1.633	-1.076	-1.070	+0.000	-2.102	+2.287	+23.986	-1.808	+4.159	-2.763	+0.652	-1.471	+3.753	+12.311	-4.159	-3.959	-0.363	-2.773	-2.367	-1.178	-0.473	+3.060	-2.144	-2.144	-0.579	+0.183	-2.454	-9.803	-1.188	-1.170	-8.087	+0.124	-3.243	-3.060	-1.045	-0.468	-3.243
MPV	+1.556	-1.177	+0.309	-0.374	-0.336	+4.852	+2.454	+2.773	+2.079	-2.102	+0.000	-1.441	+0.002	+0.611	+2.019	-1.633	-0.770	+0.472	+1.508	+1.672	+0.900	+1.297	+0.994	-3.753	+1.485	+2.287	-3.060	+2.079	-4.159	+0.814	-1.056	-2.906	+1.220	+0.159	+6.604	+0.263	-1.593	-0.000	+4.159	+3.243	-1.269	+2.906	-0.209
SEGS	+2.773	+2.367	-0.902	+0.329	-2.367	-26.817	-4.159	+0.049	+0.379	+2.287	-1.441	+0.000	+4.852	-12.581	-8.360	+6.782	+10.065	-4.852	-3.753	-0.421	+3.466	-3.735	-1.098	+1.350	-0.538	-0.773	+0.098	+3.466	+2.773	-3.466	-4.852	-10.068	-0.702	-4.066	-4.159	+1.211	-0.205	-0.576	-1.843	-2.213	-0.407	+0.386	+1.350
ACNeutrophils	+27.474	+1.511	-1.674	-1.269	-9.544	-22.322	-0.024	-0.179	+0.884	+23.986	+0.002	+4.852	+0.000	-19.071	+0.096	+10.367	+23.866	-2.773	+4.159	-0.854	+1.808	-12.231	-0.626	+1.162	+0.201	+1.255	+0.884	+2.287	-1.217	-2.773	-1.489	-4.852	-2.906	-13.840	-13.868	-0.752	-9.306	-2.213	-3.732	-4.852	-2.906	+3.753	+1.250
Lymphs	-20.359	-1.206	+0.322	-0.152	+1.313	+11.304	+1.269	+1.118	-1.113	-1.808	+0.611	-12.581	-19.071	+0.000	-0.845	-0.668	-2.019	+2.549	-1.513	+0.015	-2.079	+4.159	-0.441	-3.243	-2.773	+0.423	-2.773	-2.906	-0.561	+3.753	+12.651	+11.756	+0.609	+0.901	+4.852	+0.581	+0.598	+0.021	+3.466	+2.906	+0.205	-0.466	+0.248
ACLymphocytes	+2.906	-0.403	+0.077	-0.622	-0.808	+3.753	+1.908	+2.287	-0.128	+4.159	+2.019	-8.360	+0.096	-0.845	+0.000	+0.116	+3.466	+3.243	+4.852	-0.429	-1.425	-0.492	+0.054	-2.640	-0.870	+1.674	-1.386	-1.155	-4.852	+1.594	+12.886	+4.852	-0.488	-3.466	+1.148	-0.431	-4.852	-0.988	+0.852	+1.095	-0.627	+1.908	+0.154
Monocytes	+4.852	-3.060	-2.549	-0.926	+1.023	-0.972	-1.856	+0.248	-1.124	-2.763	-1.633	+6.782	+10.367	-0.668	+0.116	+0.000	-0.107	-2.367	-1.123	+1.401	-2.454	+2.655	+0.956	-0.410	+0.517	-1.348	-3.466	+1.926	+1.594	+1.703	-1.655	-4.852	+2.287	+0.345	+0.226	+2.287	+3.060	+0.791	+4.159	-3.060	-0.064	+4.159	-0.212
ACMonocytes	+21.905	-2.655	-2.213	-1.717	-0.455	-1.482	-0.681	-0.095	-2.655	+0.652	-0.770	+10.065	+23.866	-2.019	+3.466	-0.107	+0.000	-4.852	+0.600	+1.321	-2.549	-0.021	+2.229	-0.760	+2.144	-1.806	-1.834	+1.962	-0.583	+1.185	-0.711	-4.159	+0.422	-1.856	-0.845	+1.856	+0.189	-0.267	+4.852	-7.337	-0.818	+12.648	+0.797
EOS	+0.439	-0.767	+2.144	+0.296	+1.761	+27.474	+10.854	-2.019	+2.144	-1.471	+0.472	-4.852	-2.773	+2.549	+3.243	-2.367	-4.852	+0.000	+14.499	+0.068	+0.652	-0.539	+0.233	-0.260	+2.773	+0.533	+1.808	-1.856	-2.549	+0.125	+2.121	+3.194	-0.677	+4.852	+1.761	-2.367	-1.326	+0.821	-0.919	+2.079	+0.112	-4.709	-2.655
ACEosinophils	+20.871	-0.403	+0.184	-0.674	-1.028	+4.852	+11.562	-1.117	+3.753	+3.753	+1.508	-3.753	+4.159	-1.513	+4.852	-1.123	+0.600	+14.499	+0.000	-1.151	+0.858	-7.211	+0.560	-0.098	+2.773	+1.962	+0.421	+0.081	-4.852	-0.474	+2.549	+0.679	-4.159	-0.562	-1.176	-3.753	-4.852	+0.237	-2.255	-0.090	-0.402	+0.008	-2.367
Glucose	-1.849	+0.707	-0.383	-0.501	-2.773	-2.454	-0.301	-1.173	-1.984	+12.311	+1.672	-0.421	-0.854	+0.015	-0.429	+1.401	+1.321	+0.068	-1.151	+0.000	+6.202	-0.944	+0.098	-1.534	-2.454	-3.466	-0.783	+4.852	+1.118	+0.706	-0.877	+0.817	+3.060	+0.073	+2.655	+2.079	+9.319	+2.201	+4.159	+3.863	+10.148	+3.466	+1.132
BUN	+0.281	-2.144	-0.675	-0.391	+2.023	+1.130	-0.582	+0.031	-0.886	-4.159	+0.900	+3.466	+1.808	-2.079	-1.425	-2.454	-2.549	+0.652	+0.858	+6.202	+0.000	-22.923	+1.674	+1.451	+1.588	+0.525	+4.051	-3.060	-1.735	-13.003	-0.300	-1.393	+0.174	+12.457	+0.109	+0.013	+0.143	-0.282	-0.000	-0.217	+3.060	-2.906	+0.240
Creatinine	-14.638	+1.229	+2.549	+3.060	+2.079	+0.433	-3.235	+0.182	-1.424	-3.959	+1.297	-3.735	-12.231	+4.159	-0.492	+2.655	-0.021	-0.539	-7.211	-0.944	-22.923	+0.000	-2.144	+3.753	-1.962	+3.387	-2.549	+0.276	+4.852	+11.289	+1.214	+0.793	+2.773	-8.890	-1.482	-0.008	+3.243	-4.159	+1.908	+2.454	-3.753	+1.163	-3.169
UricAcid	+0.048	-2.229	-0.363	-0.974	+0.027	+0.293	+1.520	+1.407	+0.914	-0.363	+0.994	-1.098	-0.626	-0.441	+0.054	+0.956	+2.229	+0.233	+0.560	+0.098	+1.674	-2.144	+0.000	+0.032	+8.498	-0.211	-0.403	-2.549	-3.753	-1.985	+0.812	-1.628	+0.920	+1.556	-0.134	+1.961	+1.227	-0.257	-1.629	+0.181	+0.710	-1.521	-0.604
Sodium	+0.721	-0.264	+0.907	+2.906	+5.654	+1.694	-2.144	+1.485	+0.563	-2.773	-3.753	+1.350	+1.162	-3.243	-2.640	-0.410	-0.760	-0.260	-0.098	-1.534	+1.451	+3.753	+0.032	+0.000	+2.454	-3.744	+1.536	-0.335	+1.431	+0.322	+0.385	-0.485	+1.717	+4.852	+2.287	+0.695	-0.232	+0.712	-0.641	-4.852	-0.712	-0.787	-0.560
Potassium	+1.015	-0.329	+2.773	+0.837	+2.773	+8.427	+1.688	+3.466	-0.642	-2.367	+1.485	-0.538	+0.201	-2.773	-0.870	+0.517	+2.144	+2.773	+2.773	-2.454	+1.588	-1.962	+8.498	+2.454	+0.000	+2.773	+0.996	-1.981	-1.930	+1.357	+2.464	+0.611	+1.057	+7.139	+4.852	-1.005	+2.549	+2.773	-0.006	+1.175	+4.159	-4.159	+0.526
Chloride	+2.454	-4.852	-2.549	-1.908	+7.741	+9.783	-0.547	+2.287	+0.690	-1.178	+2.287	-0.773	+1.255	+0.423	+1.674	-1.348	-1.806	+0.533	+1.962	-3.466	+0.525	+3.387	-0.211	-3.744	+2.773	+0.000	+0.107	-9.317	-2.549	-0.198	+2.201	+3.243	+0.470	-2.906	-2.773	+0.073	-0.217	-7.213	-3.466	-0.422	+0.230	+0.940	-1.595
CO2	+1.742	-0.361	-1.114	-0.266	+0.452	-4.852	-4.852	-4.852	-0.015	-0.473	-3.060	+0.098	+0.884	-2.773	-1.386	-3.466	-1.834	+1.808	+0.421	-0.783	+4.051	-2.549	-0.403	+1.536	+0.996	+0.107	+0.000	-2.454	-6.960	-3.753	-1.188	-0.823	-0.999	+0.363	-3.753	-0.184	-0.254	+1.127	-9.452	-10.054	-1.856	-1.469	+3.249
Protein	+1.386	+17.906	+18.184	+7.730	-4.159	+3.753	+11.712	-1.421	-7.979	+3.060	+2.079	+3.466	+2.287	-2.906	-1.155	+1.926	+1.962	-1.856	+0.081	+4.852	-3.060	+0.276	-2.549	-0.335	-1.981	-9.317	-2.454	+0.000	+3.753	+25.969	-0.349	-8.249	+8.237	+0.020	+17.421	+1.942	+2.367	+3.243	+13.585	+2.213	-3.309	+4.852	-11.336
Albumin	-4.159	-2.420	-5.573	-1.856	+0.129	-4.159	-5.705	-0.065	-0.760	-2.144	-4.159	+2.773	-1.217	-0.561	-4.852	+1.594	-0.583	-2.549	-4.852	+1.118	-1.735	+4.852	-3.753	+1.431	-1.930	-2.549	-6.960	+3.753	+0.000	+6.804	+0.319	+0.334	-0.535	-1.265	+1.136	-3.233	+2.347	+1.233	+11.347	-2.144	+1.297	+2.511	-0.527
Calcium	-1.761	-0.623	-0.016	+0.351	+1.788	+4.852	+0.920	+11.133	-0.027	-2.144	+0.814	-3.466	-2.773	+3.753	+1.594	+1.703	+1.185	+0.125	-0.474	+0.706	-13.003	+11.289	-1.985	+0.322	+1.357	-0.198	-3.753	+25.969	+6.804	+0.000	+2.773	-2.549	+4.159	-1.239	+3.753	+1.326	+4.852	+0.063	+12.113	+4.159	-1.556	+6.688	-0.417
InorgPhos	+0.655	-0.603	+1.091	+0.063	+2.655	+3.243	+0.725	+0.819	-2.367	-0.579	-1.056	-4.852	-1.489	+12.651	+12.886	-1.655	-0.711	+2.121	+2.549	-0.877	-0.300	+1.214	+0.812	+0.385	+2.464	+2.201	-1.188	-0.349	+0.319	+2.773	+0.000	+3.243	-3.466	-7.414	+0.091	-0.025	+0.284	-4.159	-0.665	+1.294	+4.852	+1.962	-2.527
AlkPhos	-1.962	+1.782	+0.859	+1.717	+2.213	+1.269	+0.402	+0.124	+0.076	+0.183	-2.906	-10.068	-4.852	+11.756	+4.852	-4.852	-4.159	+3.194	+0.679	+0.817	-1.393	+0.793	-1.628	-0.485	+0.611	+3.243	-0.823	-8.249	+0.334	-2.549	+3.243	+0.000	-0.960	-0.631	+0.170	+1.313	+0.544	-0.705	-2.608	+1.908	+8.102	-0.090	-0.548
LDH	-3.466	+0.986	+2.773	+2.291	+1.962	+0.856	-1.520	+0.229	+0.406	-2.454	+1.220	-0.702	-2.906	+0.609	-0.488	+2.287	+0.422	-0.677	-4.159	+3.060	+0.174	+2.773	+0.920	+1.717	+1.057	+0.470	-0.999	+8.237	-0.535	+4.159	-3.466	-0.960	+0.000	+27.474	+27.474	+27.474	+10.394	-0.288	+2.655	+6.899	-0.016	+0.361	+0.163
AST	-17.811	+2.982	+4.852	+9.702	+20.247	+20.584	-2.538	+3.060	+0.071	-9.803	+0.159	-4.066	-13.840	+0.901	-3.466	+0.345	-1.856	+4.852	-0.562	+0.073	+12.457	-8.890	+1.556	+4.852	+7.139	-2.906	+0.363	+0.020	-1.265	-1.239	-7.414	-0.631	+27.474	+0.000	+27.474	+26.362	+4.159	+3.753	+1.356	+4.852	+3.466	-9.126	+1.099
ALT	-12.834	+2.773	+12.879	+9.714	+12.009	+27.474	+0.928	+6.294	-1.269	-1.188	+6.604	-4.159	-13.868	+4.852	+1.148	+0.226	-0.845	+1.761	-1.176	+2.655	+0.109	-1.482	-0.134	+2.287	+4.852	-2.773	-3.753	+17.421	+1.136	+3.753	+0.091	+0.170	+27.474	+27.474	+0.000	+21.958	+7.798	+2.144	+12.817	+20.416	+4.852	+0.417	+1.339
GGT	-1.188	+0.833	+2.655	+2.655	+3.753	+19.243	+1.128	-1.010	-3.060	-1.170	+0.263	+1.211	-0.752	+0.581	-0.431	+2.287	+1.856	-2.367	-3.753	+2.079	+0.013	-0.008	+1.961	+0.695	-1.005	+0.073	-0.184	+1.942	-3.233	+1.326	-0.025	+1.313	+27.474	+26.362	+21.958	+0.000	+4.852	+0.092	+4.852	+3.753	+0.011	+2.079	+1.379
Bilirubin	-15.468	-4.159	-4.131	-2.655	+1.284	+1.102	-0.081	+2.454	+0.528	-8.087	-1.593	-0.205	-9.306	+0.598	-4.852	+3.060	+0.189	-1.326	-4.852	+9.319	+0.143	+3.243	+1.227	-0.232	+2.549	-0.217	-0.254	+2.367	+2.347	+4.852	+0.284	+0.544	+10.394	+4.159	+7.798	+4.852	+0.000	+3.102	+3.753	-0.308	+1.410	-4.159	+0.447
Cholesterol	-2.287	+11.463	+6.391	+8.865	-0.073	-0.657	-1.326	-0.372	-3.335	+0.124	-0.000	-0.576	-2.213	+0.021	-0.988	+0.791	-0.267	+0.821	+0.237	+2.201	-0.282	-4.159	-0.257	+0.712	+2.773	-7.213	+1.127	+3.243	+1.233	+0.063	-4.159	-0.705	-0.288	+3.753	+2.144	+0.092	+3.102	+0.000	+15.945	-0.487	+9.495	-1.652	-1.717
Triglyceride	-2.906	+1.401	+1.520	+2.806	-0.269	+4.852	+0.416	-0.845	+0.731	-3.243	+4.159	-1.843	-3.732	+3.466	+0.852	+4.159	+4.852	-0.919	-2.255	+4.159	-0.000	+1.908	-1.629	-0.641	-0.006	-3.466	-9.452	+13.585	+11.347	+12.113	-0.665	-2.608	+2.655	+1.356	+12.817	+4.852	+3.753	+15.945	+0.000	+7.229	+2.367	+4.852	-0.116
Iron	-4.852	+10.253	+27.474	+22.527	+20.185	+128.702	+21.813	+12.695	+0.049	-3.060	+3.243	-2.213	-4.852	+2.906	+1.095	-3.060	-7.337	+2.079	-0.090	+3.863	-0.217	+2.454	+0.181	-4.852	+1.175	-0.422	-10.054	+2.213	-2.144	+4.159	+1.294	+1.908	+6.899	+4.852	+20.416	+3.753	-0.308	-0.487	+7.229	+0.000	-0.794	+4.852	-0.776
CPK	-2.906	+4.159	+2.367	+2.655	-0.290	-4.852	-3.243	-0.496	-3.243	-1.045	-1.269	-0.407	-2.906	+0.205	-0.627	-0.064	-0.818	+0.112	-0.402	+10.148	+3.060	-3.753	+0.710	-0.712	+4.159	+0.230	-1.856	-3.309	+1.297	-1.556	+4.852	+8.102	-0.016	+3.466	+4.852	+0.011	+1.410	+9.495	+2.367	-0.794	+0.000	-2.773	+3.060
SED60	+8.613	-0.160	+0.110	-1.068	-0.230	+1.418	+1.520	+2.549	-1.438	-0.468	+2.906	+0.386	+3.753	-0.466	+1.908	+4.159	+12.648	-4.709	+0.008	+3.466	-2.906	+1.163	-1.521	-0.787	-4.159	+0.940	-1.469	+4.852	+2.511	+6.688	+1.962	-0.090	+0.361	-9.126	+0.417	+2.079	-4.159	-1.652	+4.852	+4.852	-2.773	+0.000	-0.172
Mg	+0.450	-2.144	-3.243	-2.019	+0.033	-2.367	-0.365	+1.687	+0.783	-3.243	-0.209	+1.350	+1.250	+0.248	+0.154	-0.212	+0.797	-2.655	-2.367	+1.132	+0.240	-3.169	-0.604	-0.560	+0.526	-1.595	+3.249	-11.336	-0.527	-0.417	-2.527	-0.548	+0.163	+1.099	+1.339	+1.379	+0.447	-1.717	-0.116	-0.776	+3.060	-0.172	+0.000
