# Supplementary material for: A time-series analysis of blood-based biomarkers within a 25-year longitudinal dolphin cohort
Source: PLoS Comput Biol. 2023 Feb 21;19(2):e1010890. doi: 10.1371/journal.pcbi.1010890 (PMC9983899; doi:10.1371/journal.pcbi.1010890)
Supplement: S6 Table — (CSV) [file pcbi.1010890.s007.csv]

A	WBC	RBC	HGB	HCT	MCV	MCH	MCHC	RBCDist	NRBC	Platelets	MPV	SEGS	ACNeutrophils	Lymphs	ACLymphocytes	Monocytes	ACMonocytes	EOS	ACEosinophils	Glucose	BUN	Creatinine	UricAcid	Sodium	Potassium	Chloride	CO2	Protein	Albumin	Calcium	InorgPhos	AlkPhos	LDH	AST	ALT	GGT	Bilirubin	Cholesterol	Triglyceride	Iron	CPK	SED60	Mg
WBC	+0.000	+0.304	-0.400	-0.148	-1.016	-0.959	-1.051	-0.929	+0.574	-1.786	-1.072	+0.386	+0.636	-0.334	-0.627	-0.198	-0.109	-1.278	-1.354	+0.666	-1.354	-1.088	-0.834	-0.048	-1.354	-1.786	-1.081	-0.686	+1.333	-1.354	-1.354	+0.381	-1.354	+0.460	-0.025	-1.354	-1.293	-0.417	+0.424	-0.829	-0.637	-0.633	-3.831
RBC	-0.763	+0.000	-0.557	+1.354	+1.354	-0.401	-1.354	-1.354	-0.507	+1.354	-1.180	-0.188	-0.630	+0.161	-0.090	+0.598	+0.402	+0.289	-0.053	-0.662	+0.910	+0.229	+0.341	+2.491	+1.354	+1.354	-0.244	+0.297	+0.319	+1.354	-0.536	-1.234	+1.786	+0.592	+1.354	+0.170	+0.138	+0.097	+1.786	-0.766	+0.315	-4.232	-0.804
HGB	-0.323	+0.783	+0.000	+1.233	+0.540	-0.698	-0.936	-0.286	-0.029	+1.354	-0.116	-0.932	-0.613	+0.555	+0.368	+0.095	+0.502	+0.956	+0.611	-1.354	+1.354	+0.058	+0.126	+1.786	+1.354	+1.354	-0.656	+0.138	+0.058	+1.265	+0.331	-0.505	+1.354	+0.346	+1.354	+0.077	+0.100	+0.011	+1.113	-0.079	+1.354	-3.627	-1.354
HCT	-0.175	-0.588	-0.532	+0.000	+0.587	+0.024	-0.359	+0.747	-1.043	+1.354	-0.094	-1.155	-0.466	+1.354	+1.354	+0.026	+0.623	+1.041	+0.733	-0.470	+1.786	-1.354	+1.786	+1.354	+2.668	+1.354	-0.817	+0.039	-0.418	+0.712	-0.183	-0.504	+1.354	+1.354	+1.786	+0.656	+0.417	-0.166	+1.354	+0.523	+1.354	-1.786	-1.786
MCV	+0.067	-0.667	-0.133	-1.139	+0.000	+1.354	+1.786	+4.232	-0.639	+0.019	+1.354	-1.250	-0.289	+1.354	+1.354	-0.262	+0.844	+0.323	+0.392	+0.436	+1.306	-1.354	+1.786	-1.354	+1.354	+0.176	-0.917	+0.387	-1.354	-0.186	+0.438	+1.211	-1.354	+0.202	+1.124	+1.114	+1.203	-0.951	-0.414	+2.975	+0.594	+1.354	-1.719
MCH	+0.252	-0.250	-0.182	-1.354	-1.354	+0.000	+1.786	+1.786	+1.702	+0.092	+1.354	-0.591	-0.005	+0.099	+0.349	-0.335	+0.070	+1.354	+1.354	-0.058	+0.459	-0.085	-0.883	-0.626	-0.646	+0.705	-0.615	+0.442	-0.948	+0.501	+0.633	+1.354	-1.354	-0.512	+0.322	+0.427	+0.314	+0.230	-1.282	+1.354	+1.354	+1.007	-1.786
MCHC	+0.376	+0.270	+0.057	+0.013	-0.744	-0.875	+0.000	-1.786	+1.354	-0.526	-0.279	+0.732	+0.477	-1.480	-1.719	-0.042	-0.537	+0.240	+0.443	-1.354	-0.520	+0.632	-1.680	+1.354	-1.354	+1.096	-0.706	-0.364	+0.336	-0.010	-0.875	+0.317	-0.046	-0.761	-0.942	-1.105	-1.353	+1.110	-1.354	-1.786	+0.532	-0.747	+0.007
RBCDist	+1.786	-0.301	-1.231	-4.027	-6.311	-1.354	+6.311	+0.000	-1.287	-0.561	-0.803	+0.962	+2.084	-0.924	+0.473	-0.472	+1.249	-0.524	+0.656	-1.354	+1.786	-1.786	+1.354	-1.786	+1.227	+0.904	-1.786	+0.034	-1.354	-0.059	-1.354	-1.786	-3.702	-0.116	-0.140	+1.115	+0.630	+1.108	+0.182	+0.017	+0.393	+2.491	-0.085
NRBC	+0.209	+0.113	+0.369	+0.521	+0.604	+0.307	-0.131	+1.354	+0.000	-0.376	-0.346	+1.247	+1.275	-0.959	-0.488	-1.049	-0.379	+0.113	+0.390	+1.354	+0.364	-0.311	-0.665	-0.230	-1.786	+0.982	-0.445	+0.179	-0.785	+0.407	+0.557	-0.056	-1.021	+0.281	+0.349	+1.354	+1.354	+0.187	-0.457	-0.599	-1.354	+1.040	-1.116
Platelets	+3.345	-0.796	-1.354	-1.354	-1.058	-0.978	+0.254	-0.120	+1.273	+0.000	+1.354	+4.232	+4.232	-1.786	-0.203	-0.771	+0.242	-1.786	-0.265	+1.786	-0.422	-0.482	-0.045	-1.786	-0.399	-4.232	+1.294	-1.171	-1.354	-1.267	-1.786	-1.786	-1.354	-1.354	-1.354	+1.354	+1.354	+0.844	+0.201	-1.354	-1.354	+1.114	-1.702
MPV	+1.133	+0.539	+0.236	-0.317	-1.354	-0.960	+0.855	+0.264	+1.354	-1.354	+0.000	+0.003	+0.779	-0.283	+0.127	+0.016	+0.291	+0.720	+1.354	-0.497	-1.354	+0.262	-1.354	-1.786	-0.875	-0.422	-1.354	-1.818	-0.508	-1.354	-0.482	+1.786	-1.354	-1.354	-1.354	+1.354	+0.075	+2.975	+1.076	-1.354	-0.024	-0.206	-1.354
SEGS	-1.190	+0.067	+0.520	+0.933	+0.531	+0.440	-1.117	-1.354	-0.229	-1.786	-0.860	+0.000	-1.265	-0.491	-0.754	-0.431	-1.320	-0.030	-0.952	+0.276	+0.625	+0.164	-0.779	+1.119	-1.354	-0.507	-0.365	+0.762	+0.752	-0.806	+0.082	+1.786	+0.709	-0.889	+0.230	-0.973	-0.812	+0.410	+1.354	+0.817	-0.766	-0.445	+0.413
ACNeutrophils	-0.526	+0.226	-0.023	+0.002	-0.855	-0.321	-0.809	-1.354	+0.144	-2.491	-1.096	+0.479	+0.000	-0.161	-0.292	-0.294	-0.629	-1.354	-1.354	+0.493	-0.602	-1.354	-1.060	+0.202	-1.354	-1.786	-1.015	-0.009	+1.354	-1.354	-0.975	+1.127	-0.567	+0.454	+0.380	-1.126	-1.354	+0.028	+0.818	-0.147	-0.768	-0.677	-1.616
Lymphs	+0.905	+0.559	+0.619	-0.242	-1.354	+0.211	+1.786	+0.448	+0.244	+1.354	+1.354	+0.123	+0.435	+0.000	+0.560	-0.102	+0.226	-0.133	+0.064	-1.354	+0.306	-0.030	+1.354	-0.055	+1.309	+1.354	-0.895	-0.082	+0.646	+1.354	+0.007	-0.856	-0.725	-0.407	-1.188	+1.354	+1.354	+1.010	-0.864	-0.961	+1.261	+0.338	+4.232
ACLymphocytes	+0.722	+0.460	+0.296	-0.498	-1.354	-0.085	+1.354	+0.037	+0.314	+0.718	+1.168	+0.066	+0.401	-0.397	+0.000	-0.243	+0.091	-0.505	-0.511	-0.263	+0.252	-0.826	+1.232	-0.333	+0.161	+0.522	-1.037	-0.406	+1.354	+0.696	-0.316	-0.569	-1.354	+0.003	-0.349	+0.756	+1.354	+1.075	-0.761	-1.354	+1.354	+0.161	+2.084
Monocytes	+0.789	+0.232	+0.450	+0.161	-0.041	+0.215	+0.265	+1.329	+0.344	+1.071	-0.294	+0.762	+0.601	-0.059	+0.281	+0.000	+1.238	-0.881	-0.208	+0.516	+0.069	+0.092	+0.266	-0.154	+0.161	+0.353	+0.357	-1.354	-0.135	-1.354	-1.786	-0.952	-1.354	+0.356	+0.500	-1.354	-1.169	+1.250	-0.133	-0.139	-0.430	-1.354	-0.225
ACMonocytes	+0.705	+0.390	+0.034	-0.221	-1.354	-0.564	+0.497	-0.084	+0.385	+0.023	-0.553	+1.354	+1.145	-0.617	-0.436	-1.046	+0.000	-1.354	-0.894	+1.108	-1.273	+0.463	-0.369	+0.235	-0.746	-0.501	+0.439	-0.723	+0.454	-0.906	-1.786	-0.963	-1.354	+0.122	+0.559	-1.354	-0.888	+1.354	+0.531	-1.025	-0.675	-0.524	-1.052
EOS	+1.354	-1.354	-1.354	-1.354	+0.202	-0.850	-0.087	+1.183	-0.457	+1.354	-0.322	+0.749	+1.480	-0.333	+0.370	+1.250	+1.354	+0.000	+1.786	+0.727	-0.885	-1.055	-0.065	-0.826	+0.784	-1.353	+1.354	-0.501	-1.480	+0.049	-1.354	-1.786	+0.117	+1.290	-0.575	+1.354	-0.083	-1.691	-1.223	+0.027	-0.811	+0.445	-1.786
ACEosinophils	+1.719	-1.180	-1.354	-1.354	-0.243	-1.354	-0.447	+0.339	-0.035	+0.076	-0.934	+1.354	+1.786	-0.354	+0.456	+0.594	+1.254	-1.786	+0.000	+0.862	-1.354	-1.354	-0.260	-1.039	+0.289	-1.786	+0.628	-0.747	-1.279	-0.408	-1.354	-1.786	-0.422	+1.261	-0.375	+0.681	-0.447	-1.786	-0.771	-0.504	-1.354	+0.068	-5.339
Glucose	-0.145	+0.969	+1.248	+0.964	+0.092	-0.269	+0.077	+0.998	-0.626	-1.354	-0.524	+0.060	+0.040	+0.532	-0.339	+0.058	-0.152	-0.901	-0.579	+0.000	+0.962	-1.354	-2.663	+0.625	+0.202	+0.388	-0.134	+1.786	+0.829	+0.192	+0.167	-0.035	+1.786	+0.099	-0.177	+0.088	+1.354	+1.786	+0.964	-0.588	+0.188	+0.949	+4.232
BUN	+0.471	-0.946	-1.354	-1.354	-1.030	-0.474	+0.176	-1.354	-0.401	-0.836	+1.335	-0.759	-0.263	+0.034	-0.196	-0.450	+0.182	+0.902	+1.345	-1.354	+0.000	+0.097	+0.657	-0.037	+0.643	+0.001	-0.393	-0.228	-0.432	+0.206	+0.726	+0.079	+1.354	+1.354	+1.092	+3.627	+1.354	-0.714	+1.354	+2.668	+0.480	+1.354	+0.182
Creatinine	+1.786	-0.049	+0.347	+1.354	+2.975	+0.922	-1.354	+0.818	+0.085	+1.097	+0.212	-0.002	+1.354	-0.965	+0.280	+0.416	+0.415	+0.366	+1.354	+1.786	+0.677	+0.000	-0.775	-0.132	+0.268	+0.783	-0.432	+0.373	-1.208	+0.111	+0.675	+1.354	+1.354	+0.132	+0.480	+0.141	+0.581	-0.104	+0.322	-0.954	+0.582	+1.786	+0.650
UricAcid	+0.624	-1.354	-1.354	-2.989	-1.786	+0.661	+1.786	-1.354	+1.354	+0.186	+0.665	-0.142	+0.395	-0.999	-0.978	-0.259	+0.465	+1.020	+0.964	+1.786	-0.090	+0.167	+0.000	-1.205	-0.761	-0.294	-0.570	+0.205	+0.651	+0.765	+0.324	-0.757	-1.354	-0.432	-0.104	-1.354	+3.627	-0.279	-0.853	+0.042	+1.354	+0.380	-0.738
Sodium	-0.051	-1.354	-1.092	-1.215	+0.104	+0.367	-0.030	+0.666	+0.101	+1.354	+1.354	-0.838	-0.211	+0.542	+1.116	+0.100	-0.138	+0.300	+0.278	-0.438	+0.167	+0.330	+0.768	+0.000	-1.354	+0.270	-0.482	+1.061	+0.581	-1.288	+0.157	-0.749	+1.290	+2.084	+4.232	+0.491	+0.124	+0.000	-0.087	-1.024	+0.926	+0.743	+1.354
Potassium	-0.193	-1.254	-0.791	-2.084	-1.354	+1.312	+2.668	-1.354	+2.084	-0.463	-0.274	+0.354	-0.116	+0.269	+0.513	+0.016	+0.343	-0.857	-1.079	-0.195	-1.221	+1.184	+0.841	+1.354	+0.000	-0.871	+1.354	-0.950	-1.354	-0.011	-0.378	+0.025	-1.354	-0.463	+0.298	+0.095	-0.122	-0.510	-0.779	+1.037	-0.056	-0.262	-1.354
Chloride	+1.354	-1.786	-1.354	-2.975	-0.838	+1.178	+1.354	+0.038	+0.006	+1.786	+0.440	-0.497	+1.354	-1.285	+0.133	+0.011	+0.882	+1.786	+3.627	-0.191	-0.036	-1.354	+1.354	-1.354	+0.042	+0.000	+0.533	+1.002	-0.016	-1.354	+0.514	-0.392	-0.281	+0.243	+1.354	+0.804	-0.103	-0.114	-1.107	-0.001	+0.462	+1.354	+2.185
CO2	+0.631	+0.491	+0.107	+0.933	+1.205	-0.275	-0.631	+1.188	-0.569	-0.854	+0.439	+1.354	+0.859	-0.246	-0.244	-0.154	-0.235	-1.786	-1.719	+0.664	+0.072	+0.708	-0.123	+0.283	-1.786	-1.122	+0.000	+0.452	+0.444	+1.786	+0.112	-1.354	-0.120	-0.587	-0.604	-1.119	+0.623	+0.219	+0.793	+0.371	-0.221	+0.283	-0.136
Protein	+0.700	-0.734	-0.595	-0.803	-1.238	-0.962	+0.675	-0.023	+0.089	+1.354	+1.786	-1.318	+0.016	-0.038	-0.005	+0.867	-0.285	+0.967	+1.209	-1.354	-0.328	-0.006	-1.354	-1.354	+0.125	-1.354	-1.077	+0.000	+0.230	+0.138	-1.786	+1.354	+0.426	-0.031	+0.990	-0.824	-0.273	+1.354	+0.681	-2.185	-0.034	+0.415	-1.956
Albumin	-1.354	+0.247	+0.082	+1.354	+1.786	-0.259	-1.786	+0.189	-0.274	+1.786	-0.588	-1.354	-1.354	+0.237	-0.392	-1.354	-1.786	+1.786	+1.354	+0.277	+0.740	+1.354	-1.147	-1.354	+1.354	-1.285	+0.113	-0.157	+0.000	+0.062	+0.465	+1.354	+0.642	+0.152	+0.146	-1.786	-0.909	-0.239	+0.667	-0.103	-0.529	-1.354	+1.354
Calcium	+1.354	-0.990	-0.269	-0.583	+0.422	+0.037	+0.630	+0.262	+0.230	+1.354	+0.906	-0.002	+1.354	-1.354	-0.520	+0.009	-0.515	+0.493	+1.354	-0.662	+0.237	-0.410	-0.290	+1.354	+0.367	+1.354	-4.232	-1.023	-0.580	+0.000	-1.354	+1.354	-0.242	+0.005	+0.832	+0.180	+0.365	+0.319	+0.437	-1.354	+0.099	+0.974	+0.796
InorgPhos	+1.354	+0.193	-0.506	+0.211	-0.032	-1.354	-0.336	-0.003	-0.126	+0.991	+1.354	-0.137	+0.668	-0.526	-0.136	+0.186	+1.049	+0.812	+1.354	-0.295	-0.477	-0.977	-0.271	-0.484	+1.786	-0.562	-0.688	+1.246	-0.332	+1.354	+0.000	+0.213	+0.967	-0.089	-1.354	-0.437	+0.393	+0.105	-0.873	-1.311	+1.354	+1.072	+0.708
AlkPhos	+0.134	+0.533	+0.152	-0.364	-1.354	-0.849	+1.058	+1.354	+0.025	+1.354	-1.786	-1.786	-0.987	+1.275	+1.034	+1.354	+1.354	+1.786	+1.786	-1.138	+1.296	-4.170	+1.485	+0.360	+1.095	+0.820	+0.865	-1.354	-1.786	-1.354	-1.004	+0.000	-0.430	+1.354	+0.031	+0.336	-1.245	+1.235	-1.354	-0.859	+1.354	-0.063	+1.786
LDH	+0.645	-1.786	-1.354	-1.786	+0.905	+1.719	+0.991	+1.157	+0.258	-0.192	+0.380	-0.302	+0.230	-0.379	+0.153	-0.131	+0.306	-0.003	+0.238	-1.327	-0.444	-1.719	+3.137	-2.278	+1.354	-1.354	+0.192	-0.671	-0.239	-1.080	-0.003	-0.028	+0.000	-0.765	-1.354	-0.947	+1.354	+0.353	+0.862	+0.875	+1.243	+1.354	+0.009
AST	-1.187	-1.354	-0.414	-1.354	+1.202	+1.786	+1.015	+0.426	-0.048	-0.270	+1.354	-0.021	-1.161	+0.901	+0.445	-1.053	-0.398	-0.082	-0.538	+0.296	-0.007	+0.742	+1.354	-2.084	+0.077	-0.593	-1.148	-0.260	-0.381	+0.317	+1.169	-0.935	-0.158	+0.000	-0.294	+1.223	+1.354	-0.198	+0.659	+1.786	+0.355	+1.189	+0.113
ALT	+0.054	-1.354	-1.354	-1.354	+0.659	+1.220	+0.583	+0.378	+0.118	+0.238	+2.084	-1.346	-0.541	+1.073	+0.745	-0.488	-0.390	+1.063	+1.022	+0.459	-0.302	-0.188	+0.217	-6.311	-0.182	-1.786	-0.948	-1.354	-1.354	-0.476	+1.786	-0.324	+0.857	+0.323	+0.000	+1.354	+1.354	+0.750	+1.087	+1.354	+1.073	+1.786	+0.511
GGT	+0.225	-1.786	-1.354	-2.006	+0.058	+1.070	+1.354	+0.087	+0.140	-4.170	-0.281	+0.088	+0.023	-1.354	-0.958	+0.770	+1.094	-1.112	-1.144	-1.354	-1.786	+0.049	+1.973	-0.993	+0.278	-0.682	-0.340	-0.680	+0.704	-0.542	+0.346	+0.405	+0.441	-0.442	-0.638	+0.000	+1.354	-0.588	+0.367	+0.645	-0.172	+1.080	-0.339
Bilirubin	+0.726	-0.098	+0.094	-0.340	-0.793	+0.431	+1.027	-0.593	-1.206	-1.196	-0.220	-0.616	+0.549	-0.537	-0.368	-0.037	+0.027	+1.226	+1.178	-1.354	-1.241	-1.354	-1.786	-0.720	-0.350	+1.354	-1.114	-0.110	-0.102	-0.498	-0.154	+0.368	-1.354	-1.016	-0.959	-0.846	+0.000	-0.395	-0.427	+0.246	-1.354	+0.702	-0.538
Cholesterol	-0.632	-0.696	-0.541	-0.168	+1.035	-0.153	-1.354	-0.462	-0.352	-0.923	-1.354	-1.354	-1.354	+1.354	+0.450	-1.354	-1.786	+1.354	+1.354	-2.975	+0.482	+0.517	-0.119	+0.129	+0.024	-0.047	-0.412	-1.354	-0.168	+0.508	+0.258	-0.235	-0.762	+0.121	-0.593	-0.895	+0.929	+0.000	+0.931	+0.897	-1.013	-0.282	+0.220
Triglyceride	+0.713	-1.786	-1.219	-1.354	+0.741	+1.786	+1.354	+0.309	+0.941	-0.241	+0.772	-0.917	+0.329	+0.619	+0.966	-0.305	-0.684	-0.144	+0.109	-0.652	-1.786	+0.356	-0.038	-1.034	-1.096	+1.786	-1.786	-0.049	-1.354	+0.792	+0.084	+1.094	-0.919	-0.178	-0.124	+0.001	+1.318	-0.833	+0.000	+0.316	-1.257	+1.056	+0.500
Iron	+0.746	-0.474	-0.421	-1.311	-0.977	-0.878	+1.786	+0.844	+1.354	+0.386	+1.354	-1.354	-0.004	+1.354	+2.084	-0.010	+0.530	+0.227	+0.802	+0.329	-1.354	+1.210	-0.382	+0.141	-0.035	+0.869	-1.354	+1.354	-0.677	+1.354	+0.151	+1.176	-0.504	-0.825	-0.145	-0.733	-0.173	+0.012	-0.101	+0.000	+1.354	+0.890	+1.025
CPK	+0.584	-0.012	-1.354	-1.354	-1.343	-2.975	-1.354	-0.807	+1.719	+1.354	+0.302	+0.576	+0.400	-1.354	-1.354	+0.809	+1.134	+0.539	+0.976	+0.504	+0.088	-1.008	-1.354	-1.786	-0.671	-1.354	+0.524	+0.075	+1.287	+0.236	-1.354	-1.354	-1.283	-0.741	-1.354	+0.086	+1.786	+0.965	+0.365	-1.354	+0.000	-0.756	-2.989
SED60	+1.335	+2.491	+1.786	+0.676	-2.491	-0.903	+1.354	-1.354	+0.277	-0.026	+1.341	+0.365	+0.981	-0.877	-0.352	+0.873	+0.018	+0.022	+0.381	-0.672	-1.354	-1.786	-0.584	-1.354	-0.416	-1.354	-1.354	-0.307	+0.679	-1.354	-0.956	+0.385	-1.786	-1.354	-1.786	-1.354	-1.354	+1.354	-0.425	-0.610	+0.681	+0.000	-4.232
Mg	+1.354	+0.045	+0.267	+0.175	+0.296	+0.960	+0.128	-0.091	+0.648	+0.730	+0.947	-0.157	+1.020	-1.124	-0.195	-0.711	+0.025	+1.234	+1.786	-1.786	+0.267	-0.298	+0.793	-1.014	+0.744	-0.777	-0.005	+0.851	-0.301	-0.203	-0.224	-1.786	-0.323	+0.120	+0.087	+0.278	+0.862	+0.539	+0.125	-0.073	+0.483	+1.354	+0.000
