# Supplementary material for: A time-series analysis of blood-based biomarkers within a 25-year longitudinal dolphin cohort
Source: PLoS Comput Biol. 2023 Feb 21;19(2):e1010890. doi: 10.1371/journal.pcbi.1010890 (PMC9983899; doi:10.1371/journal.pcbi.1010890)
Supplement: S8 Table — (CSV) [file pcbi.1010890.s009.csv]

B	WBC	RBC	HGB	HCT	MCV	MCH	MCHC	RBCDist	NRBC	Platelets	MPV	SEGS	ACNeutrophils	Lymphs	ACLymphocytes	Monocytes	ACMonocytes	EOS	ACEosinophils	Glucose	BUN	Creatinine	UricAcid	Sodium	Potassium	Chloride	CO2	Protein	Albumin	Calcium	InorgPhos	AlkPhos	LDH	AST	ALT	GGT	Bilirubin	Cholesterol	Triglyceride	Iron	CPK	SED60	Mg
WBC	+0.000	+0.253	+0.446	-0.238	-1.821	+0.458	+0.249	+0.016	+0.761	-0.436	-1.278	+1.745	+0.007	+1.574	+0.693	-3.308	-2.095	-3.481	-3.481	+0.770	+0.255	+0.008	-1.290	+0.058	-2.546	-0.936	-1.796	+0.188	+3.481	+0.350	-0.150	+0.610	-3.481	-0.651	-3.438	-3.481	+0.313	+3.080	+3.481	-3.481	+0.371	-1.412	+0.475
RBC	+0.253	+0.000	+1.363	+1.220	-0.594	+1.974	+1.187	-1.398	-2.257	-3.481	+3.224	+0.643	+0.716	-1.573	-1.675	-0.277	-0.105	+3.481	+3.446	-2.346	+3.481	-0.066	+0.094	-0.135	+0.966	-1.455	+0.104	-1.674	+1.694	-0.507	-1.510	-0.576	-2.280	-0.936	-1.736	-3.481	-3.481	+0.294	+0.523	-0.742	+2.845	-1.886	-3.080
HGB	+0.446	+1.363	+0.000	+0.989	+0.512	+2.476	+1.621	-0.107	-0.968	-3.481	+2.648	+1.825	+1.570	-3.481	-3.481	+0.235	+0.029	+2.850	+3.158	-1.447	+0.087	+0.077	+0.296	+0.037	+1.136	-0.258	-0.039	-2.094	+3.235	-0.018	-2.045	-0.074	-3.220	-1.698	-2.151	-1.824	-3.120	+1.317	+0.193	-0.626	+1.956	-0.978	-1.821
HCT	-0.238	+1.220	+0.989	+0.000	-1.150	+2.154	+3.481	-0.302	-1.237	-3.145	+3.481	+1.184	+0.439	-2.930	-2.809	-0.271	-0.375	+3.481	+2.536	-0.198	+2.265	-0.610	+2.588	-0.743	+1.791	+0.235	+0.798	-0.059	+0.947	+0.003	-1.534	-0.600	-1.085	-0.307	-0.361	-1.460	-1.379	+1.314	+1.174	+0.154	+3.481	-0.793	-2.344
MCV	-1.821	-0.594	+0.512	-1.150	+0.000	+0.646	+3.481	+2.204	+3.481	+0.313	+0.678	+0.120	-1.147	-0.729	-0.985	+0.543	+0.190	-2.288	-2.119	+2.995	-1.270	-1.106	+3.481	-1.362	+1.230	+0.708	+0.381	+1.543	-0.423	+1.066	+0.395	-0.846	+0.700	+0.667	+2.944	+1.249	+3.481	+1.731	+1.173	+2.573	+1.093	+2.159	+0.222
MCH	+0.458	+1.974	+2.476	+2.154	+0.646	+0.000	+1.832	+2.921	+1.494	-0.469	-1.992	+3.481	+1.779	-3.481	-3.145	+0.737	-0.558	-0.672	-0.110	+0.619	-3.481	+0.107	+0.557	+0.102	+1.250	+0.017	-0.137	-0.636	+3.481	+0.906	-0.242	+2.426	-1.713	-3.373	-3.207	-1.122	+0.512	+0.839	-3.255	+0.176	-0.254	+0.717	+3.027
MCHC	+0.249	+1.187	+1.621	+3.481	+3.481	+1.832	+0.000	+3.414	-1.380	-0.373	-1.416	+1.155	+0.609	-0.602	-0.554	+0.059	-0.557	+0.926	+1.095	-2.104	-3.481	+2.063	-3.481	+2.526	+1.174	+0.004	-1.688	-3.481	+2.310	+0.528	-1.347	+3.035	-2.568	-2.516	-3.481	-1.184	-3.481	+0.208	-1.744	-0.784	-2.250	-1.395	+0.050
RBCDist	+0.016	-1.398	-0.107	-0.302	+2.204	+2.921	+3.414	+0.000	+2.973	+1.136	-1.134	+0.239	+0.012	-0.699	-0.349	+0.668	+0.789	+1.244	+1.996	+0.838	-2.047	-0.113	-0.588	+0.103	+1.192	+0.706	+0.126	+2.195	-2.301	+1.099	-3.116	+0.290	+0.272	+3.481	+2.656	+2.589	+2.885	-1.586	+0.195	+1.023	-3.481	+1.734	-0.567
NRBC	+0.761	-2.257	-0.968	-1.237	+3.481	+1.494	-1.380	+2.973	+0.000	+3.230	+0.419	+3.380	+2.077	-0.031	+0.434	+0.544	+1.150	-3.481	-3.481	+1.783	-0.393	+3.001	+0.100	+2.173	+1.343	+0.655	-0.079	+0.327	-0.279	+0.457	+1.248	+0.212	+1.237	+0.081	+2.697	+3.481	+1.410	-1.757	+0.435	+2.183	-0.856	+3.481	+1.265
Platelets	-0.436	-3.481	-3.481	-3.145	+0.313	-0.469	-0.373	+1.136	+3.230	+0.000	-0.561	-1.610	-1.153	+1.034	+0.284	+0.506	+0.977	+1.028	+1.254	+2.166	+1.574	+0.164	-0.454	-0.910	-2.940	-0.083	-0.982	-2.571	+0.107	-1.130	+0.562	+0.098	-1.403	-1.665	-2.129	-2.912	+0.706	-0.113	-1.255	+0.462	-1.982	+1.995	-1.274
MPV	-1.278	+3.224	+2.648	+3.481	+0.678	-1.992	-1.416	-1.134	+0.419	-0.561	+0.000	+0.244	-0.870	+1.555	+0.286	-0.560	-2.926	-0.453	-1.336	-0.016	-2.799	+0.636	-0.360	+1.539	-0.921	-0.081	-0.112	+0.407	+2.095	+1.261	+0.566	-0.381	-1.353	-0.696	-2.214	+0.051	+1.886	+3.481	+0.412	-3.481	+3.005	-0.608	-1.863
SEGS	+1.745	+0.643	+1.825	+1.184	+0.120	+3.481	+1.155	+0.239	+3.380	-1.610	+0.244	+0.000	+2.555	-1.050	-0.945	-0.596	-0.023	-0.562	+0.465	-1.618	-0.289	+1.451	-0.537	+0.007	+1.126	-1.396	-0.935	+0.976	+1.310	+0.685	-0.540	+0.130	-1.300	-1.444	-3.481	+0.757	-3.481	+3.481	+3.481	-2.032	-3.481	-0.937	-1.896
ACNeutrophils	+0.007	+0.716	+1.570	+0.439	-1.147	+1.779	+0.609	+0.012	+2.077	-1.153	-0.870	+2.555	+0.000	+0.340	+0.124	-3.011	-1.782	-3.481	-3.473	+0.251	+0.682	+0.676	-0.670	-0.063	-0.503	-1.783	-2.557	+0.697	+3.481	+0.840	-0.174	+0.383	-3.481	-0.494	-3.244	-1.375	-1.025	+3.481	+3.481	-3.046	-0.505	-1.458	-0.551
Lymphs	+1.574	-1.573	-3.481	-2.930	-0.729	-3.481	-0.602	-0.699	-0.031	+1.034	+1.555	-1.050	+0.340	+0.000	-0.462	+2.584	+1.919	+0.422	+0.613	+0.273	+1.600	-0.781	+0.492	-0.497	-0.384	+1.509	+1.865	-1.028	-1.527	-1.419	-0.042	+0.416	+0.871	+0.857	+2.242	+0.333	+1.513	-3.481	-3.481	+2.263	+3.481	+1.950	+0.879
ACLymphocytes	+0.693	-1.675	-3.481	-2.809	-0.985	-3.145	-0.554	-0.349	+0.434	+0.284	+0.286	-0.945	+0.124	-0.462	+0.000	+0.734	+0.670	-1.411	-1.437	+0.636	+0.904	-0.359	-0.358	-0.393	-1.955	+1.442	+0.676	-1.326	-0.221	-1.172	+0.070	+1.535	-1.880	-0.198	-0.089	-0.552	+0.949	-2.457	-1.696	+0.097	+3.481	+1.571	+0.800
Monocytes	-3.308	-0.277	+0.235	-0.271	+0.543	+0.737	+0.059	+0.668	+0.544	+0.506	-0.560	-0.596	-3.011	+2.584	+0.734	+0.000	+0.179	-2.581	-3.481	-0.139	-0.773	-0.680	-0.001	+0.600	+0.245	+2.221	+0.251	+1.595	-0.330	-1.104	+0.595	+0.316	+0.835	+0.515	+3.481	-0.096	-2.028	-0.896	-0.547	+3.255	-2.102	-0.215	+0.089
ACMonocytes	-2.095	-0.105	+0.029	-0.375	+0.190	-0.558	-0.557	+0.789	+1.150	+0.977	-2.926	-0.023	-1.782	+1.919	+0.670	+0.179	+0.000	-3.481	-3.481	-0.244	-1.319	-0.005	-1.105	+2.846	+0.442	+3.481	-2.111	+0.445	+0.780	-2.204	+0.587	-0.144	+1.007	+0.870	+3.075	-0.680	-3.481	-0.198	-0.039	+2.542	-2.112	-1.476	+0.370
EOS	-3.481	+3.481	+2.850	+3.481	-2.288	-0.672	+0.926	+1.244	-3.481	+1.028	-0.453	-0.562	-3.481	+0.422	-1.411	-2.581	-3.481	+0.000	+0.677	+3.481	-0.341	-0.163	-1.198	-0.829	-0.525	+0.010	-3.481	+0.351	-1.194	+1.703	-1.252	+0.016	+0.509	+1.180	+3.089	-2.738	+3.481	-0.870	-3.481	+1.547	+2.724	+0.164	+2.014
ACEosinophils	-3.481	+3.446	+3.158	+2.536	-2.119	-0.110	+1.095	+1.996	-3.481	+1.254	-1.336	+0.465	-3.473	+0.613	-1.437	-3.481	-3.481	+0.677	+0.000	+3.481	-0.669	+0.090	-2.591	-0.287	-1.109	-0.347	-3.481	+0.198	+0.015	+2.605	-0.982	+0.122	-1.286	+0.709	+0.812	-3.481	+3.419	+0.302	-0.519	-0.137	+1.547	-0.421	+1.356
Glucose	+0.770	-2.346	-1.447	-0.198	+2.995	+0.619	-2.104	+0.838	+1.783	+2.166	-0.016	-1.618	+0.251	+0.273	+0.636	-0.139	-0.244	+3.481	+3.481	+0.000	-0.359	+1.318	+1.145	+2.151	-0.737	+1.707	+3.481	-1.979	-0.028	-0.742	+3.165	-0.316	-0.243	-0.128	-0.100	-3.375	+3.481	+1.193	-3.344	-0.584	+1.951	+0.749	+2.562
BUN	+0.255	+3.481	+0.087	+2.265	-1.270	-3.481	-3.481	-2.047	-0.393	+1.574	-2.799	-0.289	+0.682	+1.600	+0.904	-0.773	-1.319	-0.341	-0.669	-0.359	+0.000	-0.783	+1.213	-0.122	+0.026	-1.930	-0.619	-0.669	+0.153	+1.379	+1.169	-0.032	-0.688	+0.065	+0.609	-3.481	+1.253	+3.281	+2.959	-0.762	+3.481	-3.481	+0.075
Creatinine	+0.008	-0.066	+0.077	-0.610	-1.106	+0.107	+2.063	-0.113	+3.001	+0.164	+0.636	+1.451	+0.676	-0.781	-0.359	-0.680	-0.005	-0.163	+0.090	+1.318	-0.783	+0.000	+0.062	-0.259	+0.528	+1.921	+1.261	-0.762	-0.134	-3.096	-0.237	-0.937	-0.102	-0.182	+0.577	+1.892	-0.558	-0.786	-1.922	+3.481	+0.330	+3.481	+0.260
UricAcid	-1.290	+0.094	+0.296	+2.588	+3.481	+0.557	-3.481	-0.588	+0.100	-0.454	-0.360	-0.537	-0.670	+0.492	-0.358	-0.001	-1.105	-1.198	-2.591	+1.145	+1.213	+0.062	+0.000	+0.487	+1.182	+0.451	-0.114	-0.230	+0.856	+2.084	-1.444	-3.481	+0.667	+2.842	+2.936	+0.429	-0.012	+2.086	+1.745	+0.286	+1.720	-1.166	+0.456
Sodium	+0.058	-0.135	+0.037	-0.743	-1.362	+0.102	+2.526	+0.103	+2.173	-0.910	+1.539	+0.007	-0.063	-0.497	-0.393	+0.600	+2.846	-0.829	-0.287	+2.151	-0.122	-0.259	+0.487	+0.000	+0.422	-0.680	+0.006	+2.290	+0.473	-0.619	+1.361	+1.056	-0.757	+0.340	+0.828	+0.697	-0.235	+0.840	+0.126	-1.110	-1.553	+1.152	+0.569
Potassium	-2.546	+0.966	+1.136	+1.791	+1.230	+1.250	+1.174	+1.192	+1.343	-2.940	-0.921	+1.126	-0.503	-0.384	-1.955	+0.245	+0.442	-0.525	-1.109	-0.737	+0.026	+0.528	+1.182	+0.422	+0.000	-0.662	-3.348	+0.225	+0.032	+1.339	-0.596	+3.116	+2.033	+3.158	+3.481	-0.014	-1.106	+3.130	+1.216	+0.953	+2.347	-1.993	-0.745
Chloride	-0.936	-1.455	-0.258	+0.235	+0.708	+0.017	+0.004	+0.706	+0.655	-0.083	-0.081	-1.396	-1.783	+1.509	+1.442	+2.221	+3.481	+0.010	-0.347	+1.707	-1.930	+1.921	+0.451	-0.680	-0.662	+0.000	-1.301	+0.719	-0.881	+1.270	+1.929	+3.481	+2.522	+3.481	+2.534	+2.445	+3.481	+2.121	-0.350	+0.166	+0.981	+0.447	+1.681
CO2	-1.796	+0.104	-0.039	+0.798	+0.381	-0.137	-1.688	+0.126	-0.079	-0.982	-0.112	-0.935	-2.557	+1.865	+0.676	+0.251	-2.111	-3.481	-3.481	+3.481	-0.619	+1.261	-0.114	+0.006	-3.348	-1.301	+0.000	+2.521	+0.797	+0.327	+0.537	-0.102	+3.083	-1.779	-1.438	-0.498	+0.409	-0.486	-0.264	-0.529	-0.134	+1.679	-0.911
Protein	+0.188	-1.674	-2.094	-0.059	+1.543	-0.636	-3.481	+2.195	+0.327	-2.571	+0.407	+0.976	+0.697	-1.028	-1.326	+1.595	+0.445	+0.351	+0.198	-1.979	-0.669	-0.762	-0.230	+2.290	+0.225	+0.719	+2.521	+0.000	+3.374	+0.036	-0.345	+3.287	-1.596	-2.989	-3.481	-3.481	-2.631	+0.353	-1.734	-3.481	-1.518	-1.914	+3.199
Albumin	+3.481	+1.694	+3.235	+0.947	-0.423	+3.481	+2.310	-2.301	-0.279	+0.107	+2.095	+1.310	+3.481	-1.527	-0.221	-0.330	+0.780	-1.194	+0.015	-0.028	+0.153	-0.134	+0.856	+0.473	+0.032	-0.881	+0.797	+3.374	+0.000	+0.949	-0.956	-1.053	-0.914	-1.991	-1.252	-2.501	-0.295	-0.443	-0.000	-0.183	-0.087	+0.515	+2.488
Calcium	+0.350	-0.507	-0.018	+0.003	+1.066	+0.906	+0.528	+1.099	+0.457	-1.130	+1.261	+0.685	+0.840	-1.419	-1.172	-1.104	-2.204	+1.703	+2.605	-0.742	+1.379	-3.096	+2.084	-0.619	+1.339	+1.270	+0.327	+0.036	+0.949	+0.000	-2.017	+1.287	-0.958	-1.679	-1.295	-2.633	-0.133	-0.486	+0.205	-1.203	+1.145	+2.295	-0.095
InorgPhos	-0.150	-1.510	-2.045	-1.534	+0.395	-0.242	-1.347	-3.116	+1.248	+0.562	+0.566	-0.540	-0.174	-0.042	+0.070	+0.595	+0.587	-1.252	-0.982	+3.165	+1.169	-0.237	-1.444	+1.361	-0.596	+1.929	+0.537	-0.345	-0.956	-2.017	+0.000	-0.145	+3.481	+3.481	+2.447	+1.474	+0.152	-0.613	-0.084	+1.003	+2.250	+3.481	+0.680
AlkPhos	+0.610	-0.576	-0.074	-0.600	-0.846	+2.426	+3.035	+0.290	+0.212	+0.098	-0.381	+0.130	+0.383	+0.416	+1.535	+0.316	-0.144	+0.016	+0.122	-0.316	-0.032	-0.937	-3.481	+1.056	+3.116	+3.481	-0.102	+3.287	-1.053	+1.287	-0.145	+0.000	-0.790	-0.700	-0.465	+0.918	+0.103	+0.052	-0.750	+2.014	+3.481	+1.550	-0.930
LDH	-3.481	-2.280	-3.220	-1.085	+0.700	-1.713	-2.568	+0.272	+1.237	-1.403	-1.353	-1.300	-3.481	+0.871	-1.880	+0.835	+1.007	+0.509	-1.286	-0.243	-0.688	-0.102	+0.667	-0.757	+2.033	+2.522	+3.083	-1.596	-0.914	-0.958	+3.481	-0.790	+0.000	+0.504	+0.813	-0.185	-1.458	-1.945	-3.144	-1.505	+0.943	-1.674	-0.159
AST	-0.651	-0.936	-1.698	-0.307	+0.667	-3.373	-2.516	+3.481	+0.081	-1.665	-0.696	-1.444	-0.494	+0.857	-0.198	+0.515	+0.870	+1.180	+0.709	-0.128	+0.065	-0.182	+2.842	+0.340	+3.158	+3.481	-1.779	-2.989	-1.991	-1.679	+3.481	-0.700	+0.504	+0.000	+0.628	-2.281	-0.646	-1.040	-2.844	-0.653	+2.408	-1.524	+1.235
ALT	-3.438	-1.736	-2.151	-0.361	+2.944	-3.207	-3.481	+2.656	+2.697	-2.129	-2.214	-3.481	-3.244	+2.242	-0.089	+3.481	+3.075	+3.089	+0.812	-0.100	+0.609	+0.577	+2.936	+0.828	+3.481	+2.534	-1.438	-3.481	-1.252	-1.295	+2.447	-0.465	+0.813	+0.628	+0.000	-2.759	-1.062	-2.086	-2.541	+0.082	+1.432	-0.094	+2.346
GGT	-3.481	-3.481	-1.824	-1.460	+1.249	-1.122	-1.184	+2.589	+3.481	-2.912	+0.051	+0.757	-1.375	+0.333	-0.552	-0.096	-0.680	-2.738	-3.481	-3.375	-3.481	+1.892	+0.429	+0.697	-0.014	+2.445	-0.498	-3.481	-2.501	-2.633	+1.474	+0.918	-0.185	-2.281	-2.759	+0.000	-0.336	-3.481	-1.645	-2.313	-3.481	-1.015	-0.404
Bilirubin	+0.313	-3.481	-3.120	-1.379	+3.481	+0.512	-3.481	+2.885	+1.410	+0.706	+1.886	-3.481	-1.025	+1.513	+0.949	-2.028	-3.481	+3.481	+3.419	+3.481	+1.253	-0.558	-0.012	-0.235	-1.106	+3.481	+0.409	-2.631	-0.295	-0.133	+0.152	+0.103	-1.458	-0.646	-1.062	-0.336	+0.000	+0.271	+1.271	-0.023	+1.786	+2.354	+2.202
Cholesterol	+3.080	+0.294	+1.317	+1.314	+1.731	+0.839	+0.208	-1.586	-1.757	-0.113	+3.481	+3.481	+3.481	-3.481	-2.457	-0.896	-0.198	-0.870	+0.302	+1.193	+3.281	-0.786	+2.086	+0.840	+3.130	+2.121	-0.486	+0.353	-0.443	-0.486	-0.613	+0.052	-1.945	-1.040	-2.086	-3.481	+0.271	+0.000	+2.675	-2.971	+3.355	-0.092	+1.963
Triglyceride	+3.481	+0.523	+0.193	+1.174	+1.173	-3.255	-1.744	+0.195	+0.435	-1.255	+0.412	+3.481	+3.481	-3.481	-1.696	-0.547	-0.039	-3.481	-0.519	-3.344	+2.959	-1.922	+1.745	+0.126	+1.216	-0.350	-0.264	-1.734	-0.000	+0.205	-0.084	-0.750	-3.144	-2.844	-2.541	-1.645	+1.271	+2.675	+0.000	-1.170	+1.625	-0.389	+2.298
Iron	-3.481	-0.742	-0.626	+0.154	+2.573	+0.176	-0.784	+1.023	+2.183	+0.462	-3.481	-2.032	-3.046	+2.263	+0.097	+3.255	+2.542	+1.547	-0.137	-0.584	-0.762	+3.481	+0.286	-1.110	+0.953	+0.166	-0.529	-3.481	-0.183	-1.203	+1.003	+2.014	-1.505	-0.653	+0.082	-2.313	-0.023	-2.971	-1.170	+0.000	+1.444	-0.234	+0.980
CPK	+0.371	+2.845	+1.956	+3.481	+1.093	-0.254	-2.250	-3.481	-0.856	-1.982	+3.005	-3.481	-0.505	+3.481	+3.481	-2.102	-2.112	+2.724	+1.547	+1.951	+3.481	+0.330	+1.720	-1.553	+2.347	+0.981	-0.134	-1.518	-0.087	+1.145	+2.250	+3.481	+0.943	+2.408	+1.432	-3.481	+1.786	+3.355	+1.625	+1.444	+0.000	-1.734	+2.376
SED60	-1.412	-1.886	-0.978	-0.793	+2.159	+0.717	-1.395	+1.734	+3.481	+1.995	-0.608	-0.937	-1.458	+1.950	+1.571	-0.215	-1.476	+0.164	-0.421	+0.749	-3.481	+3.481	-1.166	+1.152	-1.993	+0.447	+1.679	-1.914	+0.515	+2.295	+3.481	+1.550	-1.674	-1.524	-0.094	-1.015	+2.354	-0.092	-0.389	-0.234	-1.734	+0.000	+1.625
Mg	+0.475	-3.080	-1.821	-2.344	+0.222	+3.027	+0.050	-0.567	+1.265	-1.274	-1.863	-1.896	-0.551	+0.879	+0.800	+0.089	+0.370	+2.014	+1.356	+2.562	+0.075	+0.260	+0.456	+0.569	-0.745	+1.681	-0.911	+3.199	+2.488	-0.095	+0.680	-0.930	-0.159	+1.235	+2.346	-0.404	+2.202	+1.963	+2.298	+0.980	+2.376	+1.625	+0.000
