# Supplementary material for: A time-series analysis of blood-based biomarkers within a 25-year longitudinal dolphin cohort
Source: PLoS Comput Biol. 2023 Feb 21;19(2):e1010890. doi: 10.1371/journal.pcbi.1010890 (PMC9983899; doi:10.1371/journal.pcbi.1010890)
Supplement: S9 Table — (CSV) [file pcbi.1010890.s010.csv]

A	WBC	RBC	HGB	HCT	MCV	MCH	MCHC	RBCDist	NRBC	Platelets	MPV	SEGS	ACNeutrophils	Lymphs	ACLymphocytes	Monocytes	ACMonocytes	EOS	ACEosinophils	Glucose	BUN	Creatinine	UricAcid	Sodium	Potassium	Chloride	CO2	Protein	Albumin	Calcium	InorgPhos	AlkPhos	LDH	AST	ALT	GGT	Bilirubin	Cholesterol	Triglyceride	Iron	CPK	SED60	Mg
WBC	+0.000	+0.000	+0.000	+0.000	-0.000	+0.000	-0.000	-0.000	-0.000	-0.000	-0.000	+0.000	+0.000	-0.000	-0.000	+0.000	+0.000	-0.000	-0.000	-0.000	-0.000	-0.000	-0.000	+0.000	-0.000	+0.000	-0.000	-0.000	+0.000	-0.000	-0.000	+0.000	-0.000	-0.000	-0.000	-0.000	-0.000	-0.000	-0.000	-0.000	-0.000	-0.000	-0.000
RBC	-0.000	+0.000	+0.000	+0.000	+0.000	+0.000	-0.000	-0.000	-0.000	+0.000	-0.000	-0.000	-0.000	-0.000	-0.000	+0.000	+0.000	+0.000	+0.000	-0.000	-0.000	+0.000	-0.000	+0.000	-0.000	+0.000	-0.000	+0.000	-0.000	-0.000	-0.000	+0.000	+0.000	-0.000	+0.000	-0.000	+0.000	+0.000	+0.000	-0.000	+0.000	-0.000	+0.000
HGB	-0.000	-0.000	+0.000	+0.000	+0.000	+0.000	-0.000	-0.000	-0.000	+0.000	+0.000	-0.000	-0.000	+0.000	-0.000	-0.000	+0.000	+0.000	+0.000	-0.000	+0.000	-0.000	-0.000	+0.000	+0.000	+0.000	-0.000	-0.000	-0.000	-0.000	-0.000	+0.000	+0.000	-0.000	+0.000	-0.000	-0.000	+0.000	-0.000	+0.000	+0.000	-0.000	-0.000
HCT	-0.000	-0.000	-0.000	+0.000	+0.000	+0.000	-0.000	+0.000	-0.000	+0.000	+0.000	-0.000	-0.000	+0.000	+0.000	-0.000	+0.000	+0.000	+0.000	-0.000	+0.000	-0.000	+0.000	+0.000	+0.000	+0.000	-0.000	-0.000	-0.000	-0.000	-0.000	+0.000	+0.000	-0.000	+0.000	-0.000	+0.000	-0.000	+0.000	-0.000	+0.000	-0.000	-0.000
MCV	-0.000	-0.000	-0.000	-0.000	+0.000	+0.000	+0.000	+0.966	-0.000	-0.000	+0.000	-0.000	-0.000	+0.000	+0.000	-0.000	-0.000	+0.000	+0.000	-0.000	+0.000	-0.000	+0.000	-0.000	+0.000	+0.000	-0.000	-0.000	-0.000	-0.000	-0.000	+0.000	-0.000	-0.000	-0.000	-0.000	+0.000	-0.000	-0.000	+0.000	+0.000	+0.000	-0.000
MCH	-0.000	-0.000	-0.000	-0.000	-0.000	+0.000	+0.000	+0.000	+0.000	+0.000	+0.000	-0.000	-0.000	+0.000	+0.000	-0.000	-0.000	+0.000	+0.000	-0.000	+0.000	-0.000	+0.000	-0.000	+0.000	+0.000	+0.000	-0.000	-0.000	+0.000	-0.000	+0.000	-0.000	+0.000	+0.000	+0.000	-0.000	+0.000	-0.000	+0.000	+0.000	+0.000	-0.000
MCHC	+0.000	+0.000	+0.000	+0.000	-0.000	+0.000	+0.000	-0.000	+0.000	-0.000	-0.000	+0.000	+0.000	-0.000	-0.000	+0.000	-0.000	-0.000	+0.000	-0.000	-0.000	-0.000	-0.000	+0.000	+0.000	+0.000	-0.000	-0.000	+0.000	-0.000	-0.000	+0.000	+0.000	+0.000	+0.000	-0.000	-0.000	+0.000	-0.000	-0.000	+0.000	-0.000	+0.000
RBCDist	+0.000	+0.000	-0.000	-0.000	-2.583	-0.000	+0.000	+0.000	-0.000	-0.000	-0.000	+0.000	+0.000	-0.000	+0.000	-0.000	+0.000	-0.000	-0.000	-0.000	+0.000	-0.000	+0.000	-0.000	+0.000	+0.000	-0.000	-0.000	-0.000	+0.000	-0.000	+0.000	-0.000	-0.000	-0.000	+0.000	-0.000	-0.000	-0.000	+0.000	-0.000	+0.000	+0.000
NRBC	+0.000	+0.000	+0.000	+0.000	-0.000	-0.000	+0.000	+0.000	+0.000	+0.000	-0.000	+0.000	+0.000	-0.000	-0.000	-0.000	-0.000	+0.000	+0.000	+0.000	+0.000	-0.000	-0.000	-0.000	-0.000	+0.000	-0.000	+0.000	-0.000	+0.000	+0.000	+0.000	+0.000	+0.000	+0.000	+0.000	+0.000	-0.000	-0.000	-0.000	-0.000	-0.000	-0.000
Platelets	+0.000	-0.000	-0.000	-0.000	-0.000	-0.000	+0.000	+0.000	-0.000	+0.000	+0.000	+0.000	+0.000	-0.000	-0.000	-0.000	-0.000	-0.000	-0.000	+0.000	-0.000	-0.000	-0.000	-0.000	+0.000	-0.000	+0.000	+0.000	-0.000	+0.000	-0.000	+0.000	-0.000	-0.000	-0.000	+0.000	+0.000	-0.000	-0.000	+0.000	-0.000	+0.000	-0.000
MPV	+0.000	+0.000	-0.000	-0.000	-0.000	-0.000	+0.000	+0.000	+0.000	-0.000	+0.000	+0.000	+0.000	-0.000	-0.000	+0.000	-0.000	-0.000	+0.000	+0.000	-0.000	-0.000	-0.000	-0.000	-0.000	-0.000	-0.000	-0.000	+0.000	-0.000	-0.000	+0.000	-0.000	-0.000	-0.000	+0.000	+0.000	+0.000	+0.000	-0.000	+0.000	+0.000	+0.000
SEGS	-0.000	+0.000	+0.000	+0.000	+0.000	+0.000	-0.000	-0.000	-0.000	-0.000	-0.000	+0.000	-0.000	+0.000	-0.000	-0.000	-0.000	-0.000	-0.000	-0.000	+0.000	-0.000	-0.000	+0.000	-0.000	+0.000	+0.000	+0.000	+0.000	-0.000	-0.000	+0.000	+0.000	-0.000	+0.000	-0.000	-0.000	-0.000	-0.000	-0.000	+0.000	-0.000	+0.000
ACNeutrophils	-0.000	+0.000	+0.000	+0.000	+0.000	+0.000	-0.000	-0.000	-0.000	-0.000	-0.000	+0.000	+0.000	-0.000	-0.000	+0.000	-0.000	-0.000	-0.000	-0.000	-0.000	-0.000	-0.000	+0.000	-0.000	+0.000	-0.000	-0.000	+0.000	-0.000	-0.000	+0.000	-0.000	-0.000	-0.000	-0.000	-0.000	-0.000	-0.000	-0.000	-0.000	-0.000	+0.000
Lymphs	+0.000	+0.000	+0.000	-0.000	-0.000	-0.000	+0.000	+0.000	+0.000	+0.000	+0.000	-0.000	+0.000	+0.000	+0.000	+0.000	+0.000	+0.000	+0.000	+0.000	-0.000	+0.000	+0.000	-0.000	+0.000	+0.000	-0.000	-0.000	+0.000	+0.000	+0.000	-0.000	+0.000	+0.000	-0.000	+0.000	+0.000	+0.000	+0.000	+0.000	+0.000	+0.000	+0.000
ACLymphocytes	+0.000	+0.000	+0.000	+0.000	-0.000	-0.000	+0.000	-0.000	+0.000	+0.000	+0.000	-0.000	+0.000	-0.000	+0.000	+0.000	+0.000	+0.000	+0.000	+0.000	-0.000	+0.000	+0.000	+0.000	+0.000	+0.000	-0.000	-0.000	+0.000	+0.000	+0.000	+0.000	-0.000	+0.000	-0.000	+0.000	+0.000	+0.000	-0.000	+0.000	+0.000	+0.000	+0.000
Monocytes	-0.000	+0.000	+0.000	-0.000	-0.000	+0.000	+0.000	+0.000	+0.000	+0.000	+0.000	+0.000	-0.000	-0.000	-0.000	+0.000	+0.000	-0.000	-0.000	+0.000	-0.000	+0.000	+0.000	+0.000	-0.000	+0.000	+0.000	-0.000	+0.000	-0.000	-0.000	+0.000	-0.000	+0.000	+0.000	-0.000	-0.000	+0.000	+0.000	-0.000	+0.000	-0.000	-0.000
ACMonocytes	-0.000	+0.000	+0.000	-0.000	-0.000	+0.000	+0.000	-0.000	+0.000	-0.000	+0.000	+0.000	+0.000	-0.000	-0.000	-0.000	+0.000	-0.000	-0.000	+0.000	-0.000	+0.000	+0.000	+0.000	-0.000	+0.000	+0.000	-0.000	+0.000	-0.000	-0.000	+0.000	-0.000	-0.000	+0.000	-0.000	-0.000	+0.000	+0.000	-0.000	+0.000	-0.000	-0.000
EOS	+0.000	-0.000	-0.000	-0.000	-0.000	-0.000	+0.000	+0.000	-0.000	+0.000	-0.000	+0.000	+0.000	-0.000	-0.000	+0.000	+0.000	+0.000	+0.000	-0.000	-0.000	-0.000	+0.000	-0.000	+0.000	-0.000	+0.000	+0.000	-0.000	+0.000	-0.000	-0.000	+0.000	+0.000	-0.000	+0.000	-0.000	-0.000	-0.000	+0.000	-0.000	+0.000	-0.000
ACEosinophils	+0.000	-0.000	-0.000	-0.000	-0.000	-0.000	+0.000	+0.000	-0.000	-0.000	-0.000	+0.000	+0.000	-0.000	-0.000	+0.000	+0.000	-0.000	+0.000	-0.000	-0.000	-0.000	-0.000	-0.000	+0.000	-0.000	+0.000	-0.000	-0.000	+0.000	-0.000	-0.000	+0.000	+0.000	-0.000	+0.000	-0.000	-0.000	-0.000	-0.000	-0.000	+0.000	-0.000
Glucose	+0.000	+0.000	+0.000	+0.000	+0.000	+0.000	+0.000	+0.000	-0.000	-0.000	-0.000	+0.000	+0.000	-0.000	-0.000	-0.000	-0.000	+0.000	+0.000	+0.000	+0.000	-0.000	-0.000	+0.000	+0.000	+0.000	+0.000	+0.000	+0.000	-0.000	-0.000	+0.000	+0.000	+0.000	+0.000	-0.000	+0.000	+0.000	-0.000	+0.000	-0.000	+0.000	+0.000
BUN	+0.000	+0.000	-0.000	-0.000	-0.000	-0.000	-0.000	-0.000	-0.000	-0.000	+0.000	-0.000	-0.000	+0.000	+0.000	+0.000	+0.000	-0.000	+0.000	-0.000	+0.000	+0.000	-0.000	+0.000	+0.000	-0.000	-0.000	+0.000	+0.000	-0.000	+0.000	-0.000	+0.000	+0.000	+0.000	+0.000	+0.000	-0.000	+0.000	+0.000	+0.000	-0.000	+0.000
Creatinine	+0.000	-0.000	+0.000	+0.000	+0.000	+0.000	-0.000	+0.000	+0.000	+0.000	+0.000	+0.000	+0.000	-0.000	-0.000	-0.000	-0.000	-0.000	+0.000	+0.000	+0.000	+0.000	-0.000	+0.000	+0.000	+0.000	+0.000	-0.000	-0.000	+0.000	+0.000	+0.000	+0.000	-0.000	-0.000	-0.000	+0.000	+0.000	+0.000	-0.000	+0.000	+0.000	+0.000
UricAcid	+0.000	-0.000	-0.000	-0.000	-0.000	-0.000	+0.000	-0.000	+0.000	+0.000	+0.000	+0.000	+0.000	-0.000	-0.000	-0.000	-0.000	+0.000	+0.000	+0.000	+0.000	+0.000	+0.000	-0.000	+0.000	+0.000	-0.000	-0.000	+0.000	+0.000	+0.000	+0.000	-0.000	-0.000	+0.000	-0.000	+0.000	-0.000	-0.000	-0.000	+0.000	-0.000	+0.000
Sodium	-0.000	-0.000	-0.000	-0.000	+0.000	+0.000	-0.000	+0.000	-0.000	+0.000	+0.000	-0.000	-0.000	+0.000	+0.000	-0.000	-0.000	+0.000	+0.000	-0.000	-0.000	+0.000	+0.000	+0.000	-0.000	-0.000	+0.000	-0.000	+0.000	-0.000	-0.000	-0.000	+0.000	+0.000	+0.000	-0.000	+0.000	+0.000	+0.000	-0.000	+0.000	-0.000	-0.000
Potassium	-0.000	+0.000	-0.000	-0.000	-0.000	-0.000	+0.000	-0.000	+0.000	-0.000	-0.000	+0.000	-0.000	-0.000	-0.000	+0.000	+0.000	-0.000	-0.000	-0.000	-0.000	+0.000	-0.000	+0.000	+0.000	-0.000	+0.000	-0.000	+0.000	-0.000	-0.000	+0.000	-0.000	-0.000	-0.000	-0.000	-0.000	+0.000	-0.000	+0.000	+0.000	-0.000	-0.000
Chloride	-0.000	-0.000	-0.000	-0.000	+0.000	+0.000	+0.000	-0.000	-0.000	+0.000	+0.000	-0.000	-0.000	-0.000	-0.000	-0.000	-0.000	+0.000	+0.000	-0.000	+0.000	-0.000	+0.000	+0.000	-0.000	+0.000	+0.000	+0.000	+0.000	-0.000	-0.000	+0.000	+0.000	+0.000	+0.000	+0.000	+0.000	+0.000	+0.000	+0.000	+0.000	-0.000	+0.000
CO2	+0.000	+0.000	+0.000	+0.000	+0.000	-0.000	+0.000	+0.000	-0.000	-0.000	+0.000	+0.000	+0.000	+0.000	+0.000	+0.000	+0.000	-0.000	-0.000	+0.000	+0.000	+0.000	+0.000	-0.000	-0.000	-0.000	+0.000	+0.000	+0.000	+0.000	+0.000	-0.000	+0.000	-0.000	+0.000	-0.000	-0.000	+0.000	+0.000	+0.000	+0.000	+0.000	-0.000
Protein	+0.000	+0.000	+0.000	-0.000	-0.000	+0.000	+0.000	-0.000	-0.000	+0.000	+0.000	-0.000	-0.000	+0.000	+0.000	+0.000	-0.000	+0.000	-0.000	-0.000	-0.000	+0.000	-0.000	-0.000	+0.000	-0.000	-0.000	+0.000	-0.000	+0.000	-0.000	+0.000	-0.000	-0.000	-0.000	-0.000	-0.000	+0.000	+0.000	-0.000	-0.000	+0.000	-0.000
Albumin	-0.000	+0.000	+0.000	+0.000	+0.000	-0.000	-0.000	+0.000	+0.000	+0.000	-0.000	-0.000	-0.000	+0.000	+0.000	-0.000	-0.000	+0.000	+0.000	+0.000	+0.000	+0.000	-0.000	-0.000	+0.000	-0.000	-0.000	+0.000	+0.000	+0.000	-0.000	+0.000	-0.000	-0.000	-0.000	-0.000	+0.000	+0.000	+0.000	-0.000	-0.000	-0.000	+0.000
Calcium	+0.000	+0.000	+0.000	+0.000	+0.000	+0.000	+0.000	-0.000	+0.000	-0.000	-0.000	+0.000	+0.000	-0.000	-0.000	+0.000	+0.000	-0.000	+0.000	-0.000	+0.000	-0.000	-0.000	+0.000	+0.000	+0.000	-0.000	-0.000	-0.000	+0.000	-0.000	+0.000	+0.000	+0.000	+0.000	+0.000	-0.000	+0.000	+0.000	-0.000	+0.000	+0.000	+0.000
InorgPhos	-0.000	+0.000	+0.000	+0.000	+0.000	+0.000	+0.000	-0.000	-0.000	-0.000	+0.000	+0.000	-0.000	-0.000	-0.000	+0.000	+0.000	+0.000	-0.000	+0.000	-0.000	-0.000	-0.000	+0.000	+0.000	-0.000	-0.000	+0.000	+0.000	+0.000	+0.000	+0.000	+0.000	+0.000	-0.000	+0.000	+0.000	+0.000	+0.000	-0.000	+0.000	+0.000	+0.000
AlkPhos	-0.000	-0.000	-0.000	-0.000	-0.000	+0.000	+0.000	+0.000	-0.000	-0.000	-0.000	-0.000	-0.000	+0.000	+0.000	+0.000	-0.000	+0.000	+0.000	-0.000	+0.000	-0.000	-0.000	+0.000	-0.000	+0.000	+0.000	-0.000	-0.000	-0.000	+0.000	+0.000	-0.000	+0.000	-0.000	+0.000	-0.000	-0.000	+0.000	-0.000	+0.000	+0.000	+0.000
LDH	+0.000	-0.000	-0.000	-0.000	+0.000	+0.000	-0.000	+0.000	-0.000	-0.000	+0.000	+0.000	+0.000	-0.000	+0.000	+0.000	+0.000	-0.000	-0.000	+0.000	-0.000	-0.000	+0.000	-0.000	+0.000	-0.000	+0.000	+0.000	+0.000	-0.000	-0.000	+0.000	+0.000	-0.000	-0.000	-0.000	+0.000	-0.000	-0.000	+0.000	+0.000	+0.000	+0.000
AST	-0.000	-0.000	-0.000	-0.000	+0.000	+0.000	+0.000	+0.000	-0.000	-0.000	+0.000	+0.000	-0.000	+0.000	+0.000	-0.000	+0.000	-0.000	-0.000	+0.000	-0.000	+0.000	+0.000	-0.000	+0.000	-0.000	-0.000	+0.000	+0.000	+0.000	-0.000	-0.000	+0.000	+0.000	-0.000	+0.000	+0.000	-0.000	-0.000	+0.000	+0.000	+0.000	+0.000
ALT	+0.000	-0.000	-0.000	-0.000	+0.000	+0.000	-0.000	+0.000	-0.000	+0.000	+0.000	-0.000	-0.000	+0.000	+0.000	-0.000	-0.000	-0.000	+0.000	-0.000	-0.000	+0.000	-0.000	-0.000	+0.000	-0.000	-0.000	-0.000	-0.000	-0.000	+0.000	+0.000	+0.000	+0.000	+0.000	+0.000	+0.000	-0.000	-0.000	+0.000	+0.000	+0.000	+0.000
GGT	+0.000	-0.000	-0.000	-0.000	+0.000	+0.000	+0.000	-0.000	-0.000	-0.000	+0.000	+0.000	+0.000	-0.000	-0.000	+0.000	+0.000	-0.000	-0.000	-0.000	-0.000	+0.000	+0.000	-0.000	+0.000	-0.000	-0.000	-0.000	+0.000	-0.000	-0.000	+0.000	+0.000	-0.000	-0.000	+0.000	+0.000	-0.000	-0.000	-0.000	+0.000	+0.000	+0.000
Bilirubin	+0.000	-0.000	+0.000	-0.000	+0.000	+0.000	+0.000	+0.000	-0.000	-0.000	-0.000	+0.000	+0.000	-0.000	-0.000	-0.000	-0.000	+0.000	+0.000	-0.000	-0.000	-0.000	-0.000	-0.000	+0.000	+0.000	-0.000	+0.000	-0.000	-0.000	-0.000	+0.000	-0.000	-0.000	+0.000	-0.000	+0.000	+0.000	+0.000	+0.000	-0.000	+0.000	-0.000
Cholesterol	+0.000	-0.000	-0.000	-0.000	+0.000	-0.000	-0.000	+0.000	+0.000	+0.000	-0.000	-0.000	-0.000	+0.000	+0.000	-0.000	-0.000	+0.000	+0.000	-0.000	-0.000	+0.000	-0.000	-0.000	+0.000	-0.000	-0.000	-0.000	-0.000	-0.000	-0.000	+0.000	+0.000	+0.000	-0.000	-0.000	-0.000	+0.000	-0.000	+0.000	-0.000	+0.000	+0.000
Triglyceride	+0.000	-0.000	-0.000	-0.000	+0.000	+0.000	+0.000	+0.000	+0.000	+0.000	+0.000	+0.000	+0.000	-0.000	-0.000	-0.000	-0.000	-0.000	-0.000	-0.000	-0.000	-0.000	-0.000	-0.000	-0.000	-0.000	-0.000	-0.000	-0.000	+0.000	-0.000	-0.000	+0.000	+0.000	+0.000	+0.000	-0.000	+0.000	+0.000	+0.000	+0.000	+0.000	+0.000
Iron	+0.000	-0.000	-0.000	-0.000	+0.000	+0.000	+0.000	-0.000	+0.000	-0.000	+0.000	-0.000	+0.000	+0.000	+0.000	-0.000	+0.000	+0.000	+0.000	-0.000	-0.000	+0.000	-0.000	+0.000	+0.000	+0.000	-0.000	+0.000	-0.000	+0.000	+0.000	+0.000	-0.000	-0.000	-0.000	-0.000	-0.000	+0.000	-0.000	+0.000	+0.000	+0.000	+0.000
CPK	-0.000	-0.000	-0.000	-0.000	-0.000	-0.000	-0.000	+0.000	+0.000	+0.000	+0.000	-0.000	-0.000	-0.000	-0.000	+0.000	-0.000	+0.000	+0.000	+0.000	+0.000	+0.000	-0.000	-0.000	-0.000	+0.000	-0.000	+0.000	+0.000	-0.000	-0.000	-0.000	-0.000	-0.000	-0.000	+0.000	+0.000	-0.000	-0.000	+0.000	+0.000	+0.000	-0.000
SED60	+0.000	+0.000	-0.000	-0.000	-0.000	-0.000	+0.000	-0.000	+0.000	-0.000	-0.000	+0.000	+0.000	-0.000	-0.000	+0.000	-0.000	-0.000	-0.000	-0.000	-0.000	-0.000	+0.000	-0.000	+0.000	+0.000	-0.000	-0.000	+0.000	-0.000	-0.000	+0.000	-0.000	-0.000	-0.000	-0.000	-0.000	+0.000	-0.000	+0.000	+0.000	+0.000	-0.000
Mg	+0.000	+0.000	+0.000	+0.000	+0.000	+0.000	-0.000	-0.000	+0.000	-0.000	+0.000	-0.000	-0.000	+0.000	+0.000	-0.000	-0.000	+0.000	+0.000	-0.000	-0.000	-0.000	-0.000	+0.000	-0.000	-0.000	+0.000	+0.000	+0.000	-0.000	-0.000	-0.000	-0.000	-0.000	-0.000	-0.000	+0.000	+0.000	-0.000	-0.000	+0.000	+0.000	+0.000
