# Supplementary material for: A time-series analysis of blood-based biomarkers within a 25-year longitudinal dolphin cohort
Source: PLoS Comput Biol. 2023 Feb 21;19(2):e1010890. doi: 10.1371/journal.pcbi.1010890 (PMC9983899; doi:10.1371/journal.pcbi.1010890)
Supplement: S10 Table — (CSV) [file pcbi.1010890.s011.csv]

A	WBC	RBC	HGB	HCT	MCV	MCH	MCHC	RBCDist	NRBC	Platelets	MPV	SEGS	ACNeutrophils	Lymphs	ACLymphocytes	Monocytes	ACMonocytes	EOS	ACEosinophils	Glucose	BUN	Creatinine	UricAcid	Sodium	Potassium	Chloride	CO2	Protein	Albumin	Calcium	InorgPhos	AlkPhos	LDH	AST	ALT	GGT	Bilirubin	Cholesterol	Triglyceride	Iron	CPK	SED60	Mg
WBC	+0.000	+0.085	+0.085	+0.069	-0.069	+0.065	-0.085	-0.085	-0.069	-0.085	-0.069	+0.085	+0.085	-0.085	-0.085	+0.085	+0.069	-0.085	-0.085	-0.069	-0.085	-0.085	-0.085	+0.085	-0.085	+0.069	-0.085	-0.085	+0.085	-0.085	-0.085	+0.085	-0.085	-0.085	-0.085	-0.085	-0.085	-0.085	-0.085	-0.085	-0.069	-0.085	-0.085
RBC	-0.085	+0.000	+0.085	+0.085	+0.085	+0.085	-0.085	-0.085	-0.085	+0.085	-0.085	-0.085	-0.085	-0.085	-0.085	+0.085	+0.085	+0.085	+0.085	-0.085	-0.085	+0.085	-0.085	+0.085	-0.085	+0.085	-0.085	+0.043	-0.069	-0.085	-0.085	+0.069	+0.085	-0.085	+0.085	-0.085	+0.085	+0.069	+0.085	-0.085	+0.085	-0.085	+0.031
HGB	-0.085	-0.085	+0.000	+0.085	+0.085	+0.085	-0.085	-0.069	-0.085	+0.085	+0.085	-0.085	-0.085	+0.069	-0.069	-0.085	+0.069	+0.085	+0.085	-0.085	+0.066	-0.085	-0.009	+0.085	+0.085	+0.085	-0.085	-0.085	-0.085	-0.085	-0.085	+0.085	+0.085	-0.085	+0.085	-0.085	-0.085	+0.069	-0.044	+0.069	+0.085	-0.085	-0.085
HCT	-0.069	-0.085	-0.085	+0.000	+0.085	+0.085	-0.069	+0.085	-0.085	+0.085	+0.085	-0.085	-0.085	+0.085	+0.085	-0.085	+0.085	+0.085	+0.085	-0.085	+0.085	-0.085	+0.085	+0.085	+0.085	+0.085	-0.085	-0.069	-0.085	-0.085	-0.085	+0.085	+0.085	-0.085	+0.085	-0.085	+0.085	-0.069	+0.085	-0.036	+0.085	-0.085	-0.085
MCV	-0.069	-0.085	-0.085	-0.085	+0.000	+0.085	+0.085	+3.402	-0.069	-0.069	+0.085	-0.085	-0.085	+0.085	+0.085	-0.085	-0.069	+0.069	+0.069	-0.085	+0.085	-0.085	+0.085	-0.085	+0.085	+0.000	-0.069	-0.063	-0.085	-0.085	-0.085	+0.085	-0.085	-0.033	-0.069	-0.038	+0.069	-0.085	-0.085	+0.085	+0.085	+0.085	-0.137
MCH	-0.085	-0.085	-0.085	-0.085	-0.030	+0.000	+0.085	+0.164	+0.085	+0.069	+0.085	-0.085	-0.085	+0.085	+0.085	-0.085	-0.085	+0.085	+0.085	-0.085	+0.085	-0.085	+0.085	-0.021	+0.085	+0.069	+0.039	-0.085	-0.085	+0.023	-0.085	+0.069	-0.085	+0.085	+0.085	+0.085	-0.085	+0.085	-0.085	+0.085	+0.085	+0.045	-1.008
MCHC	+0.069	+0.085	+0.085	+0.085	-0.069	+0.043	+0.000	-0.085	+0.085	-0.085	-0.085	+0.085	+0.085	-0.085	-0.085	+0.069	-0.085	-0.001	+0.069	-0.085	-0.085	-0.085	-0.069	+0.085	+0.085	+0.085	-0.085	-0.085	+0.069	-0.085	-0.085	+0.085	+0.085	+0.069	+0.085	-0.085	-0.085	+0.085	-0.085	-0.085	+0.085	-0.005	+0.085
RBCDist	+0.085	+0.085	-0.085	-0.085	-3.771	-0.235	+1.122	+0.000	-0.085	-0.085	-0.085	+0.085	+0.085	-0.061	+0.085	-0.085	+0.085	-0.085	-0.069	-1.122	+1.306	-0.085	+0.085	-0.085	+0.085	+0.085	-0.085	-0.085	-0.085	+0.085	-0.085	+0.069	-0.085	-0.085	-0.085	+0.085	-0.069	-0.085	-0.085	+0.194	-0.069	+0.085	+0.085
NRBC	+0.085	+0.085	+0.085	+0.085	-0.085	-0.085	+0.069	+0.085	+0.000	+0.085	-0.085	+0.085	+0.085	-0.085	-0.085	-0.085	-0.085	+0.137	+0.235	+0.085	+0.085	-0.085	-0.230	-0.069	-0.085	+0.069	-0.085	+0.085	-0.085	+0.085	+0.085	+0.085	+0.085	+0.085	+0.044	+0.085	+0.085	-0.069	-0.085	-0.085	-0.085	-0.069	-0.085
Platelets	+0.085	-0.085	-0.085	-0.085	-0.085	-0.085	+0.085	+0.069	-0.069	+0.000	+0.085	+0.230	+0.235	-0.085	-0.085	-0.085	-0.085	-0.085	-0.085	+0.085	-0.085	-0.069	-0.085	-0.085	+0.061	-0.085	+0.085	+0.085	-0.085	+0.069	-0.085	+0.069	-0.085	-0.085	-0.085	+0.085	+0.085	-0.085	-0.085	+0.013	-0.085	+0.085	-0.085
MPV	+0.085	+0.069	-0.069	-0.085	-0.060	-0.085	+0.044	+0.083	+0.085	-0.164	+0.000	+0.085	+0.085	-0.085	-0.085	+0.004	-0.069	-0.085	+0.024	+0.069	-0.085	-0.085	-0.085	-0.085	-0.069	-0.085	-0.085	-0.085	+0.036	-0.085	-0.085	+0.908	-0.085	-0.085	-0.085	+0.069	+0.085	+0.146	+0.085	-0.085	+0.085	+0.085	+0.085
SEGS	-0.085	+0.085	+0.085	+0.085	+0.085	+0.085	-0.085	-0.085	-0.085	-0.085	-0.085	+0.000	-0.085	+0.069	-0.085	-0.085	-0.085	-0.085	-0.085	-0.069	+0.085	-0.085	-0.085	+0.085	-0.085	+0.085	+0.085	+0.085	+0.085	-0.085	-0.069	+0.085	+0.069	-0.085	+0.056	-0.085	-0.085	-0.085	-0.085	-0.069	+0.069	-0.085	+0.085
ACNeutrophils	-0.085	+0.085	+0.085	+0.085	+0.051	+0.069	-0.085	-0.085	-0.085	-0.085	-0.085	+0.085	+0.000	-0.085	-0.085	+0.069	-0.085	-0.085	-0.108	-0.069	-0.085	-0.085	-0.085	+0.085	-0.085	+0.046	-0.085	-0.058	+0.085	-0.085	-0.085	+0.085	-0.085	-0.069	-0.069	-0.085	-0.085	-0.085	-0.085	-0.069	-0.069	-0.085	+0.085
Lymphs	+0.085	+0.085	+0.085	-0.010	-0.085	-0.085	+0.085	+0.031	+0.085	+0.085	+0.085	-0.085	+0.085	+0.000	+0.085	+0.085	+0.085	+0.085	+0.085	+0.085	-0.069	+0.085	+0.085	-0.069	+0.085	+0.085	-0.085	-0.013	+0.069	+0.085	+0.085	-0.085	+0.001	+0.085	-0.085	+0.085	+0.230	+0.085	+0.069	+0.085	+0.085	+0.085	+0.085
ACLymphocytes	+0.085	+0.085	+0.085	+0.085	-0.085	-0.069	+0.085	-0.085	+0.085	+0.085	+0.085	-0.085	+0.085	-0.085	+0.000	+0.085	+0.085	+0.085	+0.085	+0.085	-0.069	+0.085	+0.007	+0.069	+0.085	+0.085	-0.085	-0.085	+0.085	+0.085	+0.085	+0.083	-0.085	+0.085	-0.069	+0.085	+0.085	+0.085	-0.069	+0.085	+0.085	+0.085	+0.085
Monocytes	-0.085	+0.021	+0.085	-0.069	-0.044	+0.085	+0.085	+0.085	+0.085	+0.085	+0.085	+0.085	-0.069	-0.085	-0.085	+0.000	+0.085	-0.085	-0.085	+0.085	-0.085	+0.085	+0.085	+0.048	-0.085	+0.018	+0.069	-0.085	+0.069	-0.164	-0.085	+0.069	-0.085	+0.085	+0.085	-0.085	-0.069	+0.085	+0.085	-0.085	+0.069	-0.085	-0.085
ACMonocytes	-0.032	+0.069	+0.069	-0.085	-0.085	+0.069	+0.069	-0.085	+0.085	-0.027	+0.085	+0.085	+0.085	-0.085	-0.085	-0.085	+0.000	-0.085	-0.085	+0.085	-0.085	+0.085	+0.085	+0.069	-0.085	+0.069	+0.085	-0.085	+0.069	-0.085	-0.085	+0.085	-0.085	-0.085	+0.069	-0.085	-0.085	+0.159	+0.085	-0.085	+0.069	-0.069	-0.085
EOS	+0.085	-0.085	-0.085	-0.085	-0.069	-0.085	+0.085	+0.085	-0.085	+0.040	-0.033	+0.085	+0.085	-0.085	-0.085	+0.085	+0.085	+0.000	+0.085	-0.085	-0.085	-0.003	+0.069	-0.085	+0.085	-0.085	+0.085	+0.069	-0.085	+0.085	-0.085	-0.230	+0.085	+0.085	-0.085	+0.085	-0.085	-0.085	-0.085	+0.085	-0.085	+0.085	-1.008
ACEosinophils	+0.085	-0.085	-0.085	-0.085	-0.085	-0.085	+0.069	+0.069	-0.085	-0.085	-0.069	+0.085	+0.085	-0.085	-0.085	+0.085	+0.085	-0.085	+0.000	-0.085	-0.085	-0.085	-0.069	-0.069	+0.085	-0.085	+0.027	-0.069	-0.069	+0.085	-0.085	-0.085	+0.039	+0.085	-0.069	+0.085	-0.085	-0.085	-0.085	-0.069	-0.085	+0.026	-1.306
Glucose	+0.069	+0.085	+0.085	+0.085	+0.085	+0.085	+0.085	+0.085	-0.085	-0.085	-0.085	+0.057	+0.085	-0.085	-0.085	-0.085	-0.085	+0.085	+0.085	+0.000	+0.085	-0.085	-0.085	+0.085	+0.069	+0.085	+0.001	+0.085	+0.085	-0.069	-0.085	+0.061	+0.085	+0.069	+0.085	-0.069	+0.085	+0.085	-0.069	+0.085	-0.085	+0.085	+0.085
BUN	+0.085	+0.085	-0.060	-0.069	-0.085	-0.085	-0.038	-0.235	-0.085	-0.085	+0.085	-0.085	-0.069	+0.085	+0.022	+0.085	+0.085	-0.002	+0.069	-0.085	+0.000	+0.085	-0.085	+0.085	+0.085	-0.085	-0.085	+0.085	+0.085	-0.085	+0.085	-0.085	+0.085	+0.085	+0.085	+0.230	+0.085	-0.085	+0.085	+1.306	+0.069	-0.069	+0.085
Creatinine	+0.085	-0.085	+0.085	+0.085	+0.255	+0.085	-0.085	+0.085	+0.085	+0.085	+0.085	+0.085	+0.085	-0.575	-0.085	-0.085	-0.043	-0.085	+0.033	+0.085	+0.085	+0.000	-0.069	+0.085	+0.085	+0.085	+0.085	-0.085	-0.085	+0.013	+0.085	+0.069	+0.085	-0.085	-0.085	-0.069	+0.085	+0.085	+0.085	-0.196	+0.085	+0.085	+0.164
UricAcid	+0.085	-0.004	-0.085	-0.085	-0.085	-0.085	+0.036	-0.085	+0.230	+0.069	+0.085	+0.085	+0.085	-0.085	-0.085	-0.085	-0.085	+0.085	+0.085	+0.085	+0.085	+0.085	+0.000	-0.085	+0.085	+0.085	-0.085	-0.069	+0.085	+0.085	+0.085	+0.085	-0.085	-0.085	+0.085	-0.085	+0.975	-0.032	-0.018	-0.085	+0.975	-0.043	+0.085
Sodium	-0.085	-0.085	-0.085	-0.069	+0.085	+0.085	-0.085	+0.085	-0.069	+0.085	+0.085	-0.069	-0.085	+0.085	+0.039	-0.069	-0.085	+0.085	+0.024	-0.085	-0.069	+0.085	+0.085	+0.000	-0.085	-0.085	+0.085	-0.085	+0.069	-0.085	-0.085	-0.085	+0.085	+0.085	+0.085	-0.085	+0.085	+0.085	+0.085	-0.085	+0.085	-0.069	-0.061
Potassium	-0.085	+0.085	-0.085	-0.085	-0.085	-0.085	+0.085	-0.085	+0.085	-0.085	-0.085	+0.085	-0.085	-0.085	-0.085	+0.085	+0.069	-0.085	-0.085	-0.085	-0.002	+0.085	-0.069	+0.085	+0.000	-0.085	+0.085	-0.085	+0.008	-0.085	-0.085	+0.085	-0.085	-0.069	-0.085	-0.056	-0.085	+0.069	-0.022	+0.085	+0.085	-0.164	-0.085
Chloride	-0.085	-0.085	-0.085	-0.085	+0.069	+0.085	+0.069	-0.085	-0.069	+0.085	+0.085	-0.085	-0.085	-0.069	-0.085	-0.040	-0.069	+0.230	+0.085	-0.085	+0.069	-0.085	+0.085	+0.069	-0.085	+0.000	+0.085	+0.069	+0.085	-0.085	-0.033	+0.069	+0.085	+0.085	+0.085	+0.085	+0.085	+0.069	+0.085	+0.085	+0.053	-0.069	+0.085
CO2	+0.085	+0.085	+0.069	+0.085	+0.085	-0.069	+0.032	+0.085	-0.085	-0.085	+0.085	+0.069	+0.085	+0.004	+0.085	+0.069	+0.069	-0.085	-0.069	+0.085	+0.085	+0.069	+0.085	-0.085	-0.085	-0.085	+0.000	+0.085	+0.085	+0.085	+0.085	-0.085	+0.085	-0.069	+0.085	-0.085	-0.085	+0.085	+0.085	+0.085	+0.069	+0.085	-0.281
Protein	+0.055	+0.069	+0.085	-0.014	-0.085	+0.085	+0.085	-0.030	-0.069	+0.016	+0.085	-0.085	-0.069	+0.085	+0.085	+0.069	-0.085	+0.069	-0.004	-0.235	-0.085	+0.069	-0.085	-0.069	+0.085	-0.069	-0.085	+0.000	-0.085	+0.085	-0.575	+0.085	-0.085	-0.085	-0.069	-0.085	-0.085	+0.085	+0.085	-0.085	-0.069	+0.085	-0.085
Albumin	-0.085	+0.085	+0.085	+0.085	+0.085	-0.064	-0.085	+0.069	+0.069	+0.085	-0.001	-0.085	-0.085	+0.085	+0.085	-0.085	-0.085	+0.085	+0.085	+0.069	+0.085	+0.085	-0.085	-0.085	+0.085	-0.085	-0.085	+0.085	+0.000	+0.085	-0.085	+0.024	-0.056	-0.085	-0.069	-0.085	+0.085	+0.085	+0.085	-0.085	-0.069	-0.085	+0.085
Calcium	+0.085	+0.069	+0.085	+0.085	+0.085	+0.059	+0.085	-0.085	+0.069	-0.085	-0.069	+0.085	+0.085	-0.085	-0.085	+0.085	+0.085	-0.069	+0.085	-0.085	+0.085	-0.085	-0.085	+0.085	+0.085	+0.085	-0.146	-0.085	-0.085	+0.000	-0.085	+0.085	+0.003	+0.056	+0.085	+0.069	-0.069	+0.085	+0.085	-0.085	+0.085	+0.085	+0.085
InorgPhos	-0.085	+0.085	+0.085	+0.085	+0.085	+0.085	+0.069	-0.051	-0.085	-0.069	+0.085	+0.085	-0.069	-0.085	-0.085	+0.085	+0.085	+0.085	-0.038	+0.085	-0.069	-0.002	-0.085	+0.085	+0.230	-0.064	-0.085	+0.194	+0.085	+0.085	+0.000	+0.085	+0.085	+0.085	-0.020	+0.085	+0.085	+0.085	+0.085	-0.085	+0.085	+0.085	+0.085
AlkPhos	-0.085	-0.085	-0.085	-0.085	-0.085	+0.069	+0.085	+0.069	-0.085	-0.069	-0.085	-0.164	-0.164	+0.085	+0.069	+0.085	-0.001	+0.085	+0.085	-0.085	+0.085	-0.085	-0.085	+0.085	-0.085	+0.085	+0.054	-0.085	-0.085	-0.069	+0.009	+0.000	-0.069	+0.032	-0.085	+0.069	-0.069	-0.022	+0.069	-0.085	+0.021	+0.018	+0.085
LDH	+0.085	-0.085	-0.085	-0.085	+0.085	+0.085	-0.056	+0.069	-0.085	-0.085	+0.085	+0.085	+0.085	-0.085	+0.069	+0.085	+0.085	-0.085	-0.085	+0.069	-0.085	-0.085	+0.085	-0.085	+0.085	-0.085	+0.069	+0.085	+0.069	-0.085	-0.085	+0.069	+0.000	-0.085	-0.085	-0.085	+0.085	-0.085	-0.085	+0.085	+0.085	+0.085	+1.122
AST	-0.085	-0.085	-0.085	-0.085	+0.085	+0.085	+0.069	+0.085	-0.085	-0.069	+0.085	+0.085	-0.085	+0.085	+0.085	-0.085	+0.069	-0.085	-0.085	+0.085	-0.085	+0.085	+0.085	-0.085	+0.085	-0.085	-0.069	+0.085	+0.085	+0.022	-0.085	-0.085	+0.069	+0.000	-0.085	+0.085	+0.085	-0.085	-0.085	+0.085	+0.085	+0.085	+0.230
ALT	+0.069	-0.085	-0.085	-0.085	+0.085	+0.018	-0.006	+0.085	-0.069	+0.069	+0.085	-0.069	-0.054	+0.085	+0.085	-0.085	-0.025	-0.046	+0.052	-0.069	-0.085	+0.069	-0.085	-0.605	+0.085	-0.164	-0.085	-0.085	-0.085	-0.085	+0.069	+0.069	+0.085	+0.085	+0.000	+0.085	+0.085	-0.069	-0.085	+0.085	+0.085	+0.085	+0.230
GGT	+0.085	-0.085	-0.085	-0.069	+0.085	+0.085	+0.069	-0.068	-0.069	-0.605	+0.069	+0.085	+0.085	-0.085	-0.085	+0.085	+0.085	-0.230	-0.085	-0.085	-0.235	+0.069	+0.085	-0.085	+0.069	-0.085	-0.069	-0.069	+0.069	-0.085	-0.085	+0.085	+0.085	-0.085	-0.085	+0.000	+0.085	-0.085	-0.085	-0.060	+0.085	+0.085	+0.085
Bilirubin	+0.085	-0.085	+0.005	-0.085	+0.085	+0.085	+0.085	+0.069	-0.085	-0.085	-0.085	+0.069	+0.085	-0.085	-0.085	-0.069	-0.009	+0.085	+0.085	-0.085	-0.035	-0.255	-0.194	-0.038	+0.085	+0.085	-0.085	+0.085	-0.085	-0.085	-0.069	+0.085	-0.085	-0.085	+0.010	-0.085	+0.000	+0.085	+0.085	+0.085	-0.085	+0.085	-0.085
Cholesterol	+0.069	-0.085	-0.085	-0.085	+0.085	-0.085	-0.085	+0.085	+0.085	+0.085	-0.085	-0.085	-0.085	+0.085	+0.085	-0.235	-0.235	+0.085	+0.085	-0.085	-0.007	+0.069	-0.085	-0.085	+0.069	-0.040	-0.085	-0.085	-0.085	-0.085	-0.230	+0.069	+0.007	+0.085	-0.069	-0.085	-0.085	+0.000	-0.069	+0.069	-0.069	+0.069	+0.085
Triglyceride	+0.085	-0.085	-0.085	-0.085	+0.085	+0.085	+0.085	+0.085	+0.085	+0.027	+0.085	+0.085	+0.085	-0.085	-0.085	-0.085	-0.085	-0.085	-0.085	-0.069	-0.085	-0.069	-0.085	-0.085	-0.069	-0.085	-0.085	-0.085	-0.085	+0.001	-0.085	-0.085	+0.085	+0.085	+0.085	+0.085	-0.012	+0.015	+0.000	+0.000	+0.085	+0.085	+0.085
Iron	+0.085	-0.085	-0.085	-0.085	+0.069	+0.085	+0.085	-0.069	+0.085	-0.085	+0.085	-0.085	+0.069	+0.069	+0.085	-0.069	+0.085	+0.023	+0.085	-0.085	-1.306	+0.085	-0.069	+0.053	+0.085	+0.085	-0.085	+0.085	-0.085	+0.085	+0.085	+0.085	-0.069	-0.085	-0.085	-0.085	-0.069	+0.085	-0.027	+0.000	+0.085	+0.085	+1.122
CPK	-0.085	-0.085	-0.085	-0.085	-0.085	-0.085	-0.085	+0.085	+0.085	+0.085	+0.069	-0.085	-0.085	-0.085	-0.085	+0.085	-0.069	+0.085	+0.085	+0.085	+0.069	+0.069	-2.826	-0.085	-0.085	+0.044	-0.069	+0.085	+0.085	-0.085	-0.085	-0.069	-0.085	-0.085	-0.085	+0.069	+0.085	-0.085	-0.085	+0.040	+0.000	+0.085	-0.230
SED60	+0.083	+0.069	-0.063	-0.085	-0.085	-0.085	+0.069	-0.085	+0.085	-0.085	-0.069	+0.085	+0.085	-0.085	-0.085	+0.069	-0.085	-0.069	-0.085	-0.085	-0.085	-0.085	+0.069	-0.069	+0.085	+0.085	-0.085	-0.085	+0.085	-0.085	-0.085	+0.069	-0.085	-0.085	-0.085	-0.146	-0.085	+0.085	-0.085	+0.069	+0.069	+0.000	-0.085
Mg	+0.085	+0.064	+0.085	+0.085	+0.085	+0.085	-0.008	-0.085	+0.004	-0.069	+0.069	-0.085	-0.047	+0.085	+0.085	-0.085	-0.069	+0.085	+0.085	-0.085	-0.069	-0.085	-0.069	+0.069	-0.085	-0.085	+0.085	+0.085	+0.085	-0.069	-0.085	-0.085	-0.085	-0.085	-0.085	-0.085	+0.085	+0.007	-0.085	-0.085	+0.085	+0.069	+0.000
