# Supplementary material for: A time-series analysis of blood-based biomarkers within a 25-year longitudinal dolphin cohort
Source: PLoS Comput Biol. 2023 Feb 21;19(2):e1010890. doi: 10.1371/journal.pcbi.1010890 (PMC9983899; doi:10.1371/journal.pcbi.1010890)
Supplement: S12 Table — (CSV) [file pcbi.1010890.s013.csv]

A	WBC	RBC	HGB	HCT	MCV	MCH	MCHC	RBCDist	NRBC	Platelets	MPV	SEGS	ACNeutrophils	Lymphs	ACLymphocytes	Monocytes	ACMonocytes	EOS	ACEosinophils	Glucose	BUN	Creatinine	UricAcid	Sodium	Potassium	Chloride	CO2	Protein	Albumin	Calcium	InorgPhos	AlkPhos	LDH	AST	ALT	GGT	Bilirubin	Cholesterol	Triglyceride	Iron	CPK	SED60	Mg
WBC	+0.000	+0.259	-0.691	-0.303	-1.205	-1.438	+0.008	-0.420	+1.208	-1.438	-1.154	+0.038	+0.172	+0.222	+0.221	-0.959	-0.372	-0.732	-0.535	+1.372	-0.217	-0.332	-0.149	-0.493	-1.059	-4.655	+0.222	-0.386	+1.406	-0.390	-1.722	-1.327	-0.738	+0.466	+0.047	-0.270	+0.087	+0.076	+1.429	-1.199	-0.425	-0.202	-3.945
RBC	-0.413	+0.000	-1.438	+1.188	+0.497	-1.438	-1.292	-0.426	+0.564	+1.325	-1.101	+0.540	-0.213	+0.494	+0.339	+0.484	+0.295	-1.035	-1.342	-0.000	+1.554	+0.142	+1.189	+2.271	+2.657	+0.530	-0.118	+1.034	+0.482	+2.711	-0.156	-1.722	+1.438	+1.438	+1.438	+1.438	-0.495	-0.405	+2.657	+0.057	+0.209	-4.655	-0.156
HGB	+0.357	+1.438	+0.000	+0.928	-0.373	-1.438	-0.381	-0.035	+1.223	+0.923	-0.454	-0.125	+0.073	+0.400	+0.746	+0.546	+0.782	-0.251	-0.261	-0.050	+2.321	+0.703	+0.089	+1.722	+1.438	+1.722	-0.310	+1.438	+0.350	+2.657	+1.438	-1.236	+0.962	+0.889	+1.438	+1.438	+0.120	-0.726	+1.438	+0.276	+1.438	-4.082	+0.416
HCT	+0.134	-0.153	-0.469	+0.000	-0.146	-0.813	-0.230	+0.376	+0.105	+1.438	-0.247	-0.191	-0.021	+1.150	+1.438	+0.356	+0.558	-0.001	-0.047	+0.266	+2.321	-1.108	+1.769	+1.438	+3.945	+0.997	-0.908	+0.553	-0.125	+1.722	+0.640	-1.438	+1.234	+2.321	+2.575	+2.657	-0.127	-0.065	+1.438	+1.219	+1.164	-2.657	-0.573
MCV	+0.496	-0.221	+0.162	-0.388	+0.000	+0.785	+0.816	+1.438	-0.669	+0.332	+1.554	-0.588	+0.241	+0.511	+1.084	+0.556	+1.435	+0.437	+0.455	+1.179	+0.167	-0.540	+0.616	-0.165	+0.441	+0.724	-0.847	+0.307	-1.153	+0.005	+1.438	+0.386	-1.003	+0.171	+0.801	+1.438	+1.438	+0.229	-0.047	+1.769	+0.257	+1.438	-0.225
MCH	+1.294	+0.387	+0.471	-0.476	-1.438	+0.000	+2.136	+1.063	+1.722	-0.016	+1.438	-0.386	+0.740	-0.764	-0.108	+0.408	+0.907	+1.050	+1.373	+0.870	+0.038	+1.438	-2.657	-0.954	-2.657	+0.833	-0.245	+1.438	-0.144	+0.457	+1.722	+1.438	-1.438	-1.438	-0.422	-0.334	+2.006	-0.009	-1.212	+1.040	+1.438	+1.151	+1.236
MCHC	+0.285	+0.373	+0.406	+0.488	-0.443	-0.647	+0.000	-0.642	+1.438	-0.568	-0.223	+0.205	+0.105	-1.188	-1.438	-0.298	-0.646	+0.098	+0.177	-0.134	-0.125	+1.438	-2.321	+0.205	-2.657	+0.258	+0.183	+0.507	+0.501	+0.164	-0.666	+0.361	-0.455	-0.931	-0.857	-1.438	+0.005	-0.123	-0.792	-1.722	+0.367	-0.968	+0.738
RBCDist	+1.438	-0.811	-0.814	-1.801	-2.490	+0.122	+3.846	+0.000	-0.652	+0.090	-0.177	+0.125	+1.438	-0.967	+0.146	-0.045	+1.330	+0.607	+1.434	-0.323	-0.147	-0.826	+0.969	-1.438	+0.672	+0.204	-0.718	+0.221	-1.358	-1.438	-1.385	-2.657	-3.945	+0.431	+1.162	+0.893	+0.793	+2.657	+1.722	-1.438	+0.740	+2.657	+0.030
NRBC	-1.351	-1.197	-0.655	-0.037	+2.032	+1.182	-1.168	+0.568	+0.000	-1.438	-0.719	+0.381	-0.275	+0.183	-0.038	+0.310	+0.182	-1.252	-1.438	+1.438	-0.125	+1.213	+0.672	-0.049	-2.321	+0.944	+0.017	-1.263	-0.199	+0.265	-0.025	+0.067	-1.438	-0.738	+0.190	+0.435	+0.449	+0.180	+0.278	+0.455	-1.310	+1.438	-1.119
Platelets	+2.657	-0.933	-1.202	-1.084	-0.603	-0.380	+0.170	-0.046	+1.438	+0.000	+1.438	+2.321	+2.657	-1.438	-0.122	+0.211	+1.228	-1.438	-0.224	+0.910	-0.095	-0.366	-0.021	-2.657	-0.747	-2.657	+0.195	-2.490	-1.085	-2.657	-2.239	-3.945	-1.207	-0.573	-0.738	+1.438	+1.120	+1.438	+0.733	-2.490	-0.799	+0.800	-2.944
MPV	+1.136	+0.663	+0.496	+0.055	-1.438	-0.461	+1.076	-0.074	+1.722	+0.323	+0.000	-1.155	+0.288	+0.741	+1.232	-0.031	+0.784	+1.067	+1.349	-0.482	-0.404	+1.438	-0.803	-0.617	-0.752	+1.367	-1.332	-1.769	-0.647	-1.221	-0.274	+0.319	-1.438	-1.438	-1.554	+1.175	+0.178	+1.438	+0.652	-0.737	-0.371	-1.424	-2.657
SEGS	-0.424	-0.496	-0.062	-0.048	+0.286	+0.409	+0.086	-0.746	+0.595	-2.210	+1.235	+0.000	-0.448	-1.056	-0.826	+0.341	+0.017	+0.237	-0.046	+0.390	-0.185	+2.657	-0.279	+0.696	-0.629	-0.872	-1.269	+0.685	+0.198	+0.291	+0.529	+0.175	+0.333	-1.046	-0.220	+0.321	+0.732	+1.438	+2.657	+1.005	-0.869	+0.247	-0.566
ACNeutrophils	+0.146	-0.099	-0.572	-0.534	-1.177	-0.680	+0.430	-0.804	+1.182	-1.722	-0.434	-0.101	+0.000	+0.234	+0.285	-0.692	-0.441	-0.559	-0.408	+1.087	-0.005	+0.002	+0.004	-0.002	-1.067	-4.655	-0.243	+0.146	+1.161	-0.250	-1.151	-0.949	-0.162	+0.122	+0.120	+0.197	+0.750	+1.136	+2.657	-0.354	-0.490	-0.044	-1.554
Lymphs	-0.051	+0.058	+0.327	-0.480	-0.524	+0.989	+1.438	+0.867	-1.438	+0.659	+0.098	+1.238	+0.060	+0.000	-0.330	-0.341	-0.384	-1.286	-1.296	-2.321	+0.544	-2.321	+0.918	-0.223	-0.087	+1.438	+0.232	-0.422	+0.463	-0.100	-1.171	-0.479	-0.404	-0.182	+0.013	+1.152	-0.487	+0.456	-1.438	-1.722	-0.117	-0.300	+4.655
ACLymphocytes	-0.110	-0.174	-0.266	-1.283	-1.125	+0.448	+1.438	+0.500	-0.990	+0.335	-0.036	+0.510	+0.001	+0.285	+0.000	-1.164	-0.664	-1.438	-1.438	-1.186	+0.706	-2.321	+1.438	-0.975	-0.832	+0.051	+0.470	-0.579	+0.831	-0.277	-1.438	-1.102	-0.759	+0.116	+0.462	+1.146	-0.018	+0.253	-1.069	-2.657	-0.044	-0.062	+2.657
Monocytes	+1.438	+0.086	+0.296	+0.325	+0.229	+0.068	+0.457	+1.109	-0.502	+1.308	-0.515	-0.214	+0.733	+0.342	+1.438	+0.000	+0.509	+0.128	+0.802	+0.066	+1.008	-0.506	+0.039	-0.124	+1.144	+0.348	+0.159	-0.296	-0.460	-0.099	-0.993	-1.438	-0.328	+0.405	+0.626	-0.032	-1.433	-0.073	-0.319	+1.038	-0.822	-1.032	+0.574
ACMonocytes	+0.962	+0.201	+0.041	-0.007	-0.836	-0.375	+0.981	+0.320	-0.121	+0.189	-1.348	+0.163	+0.705	-0.119	+0.331	-0.629	+0.000	-0.111	+0.193	+0.376	-0.180	+0.304	-1.201	+0.272	+0.087	-0.950	-0.063	-0.006	+0.416	+0.337	-1.245	-1.438	-0.355	+0.569	+1.103	-0.560	-0.708	-0.097	+0.365	+0.027	-1.165	-0.175	-0.497
EOS	+1.438	-0.460	-0.962	-0.923	+0.007	-1.103	-0.895	+0.399	+1.200	+1.722	-1.168	+0.374	+1.438	+0.920	+1.438	-0.248	+0.083	+0.000	+1.438	+2.467	-0.627	-2.490	+0.057	-0.585	+0.120	-0.547	+1.438	-1.438	-1.438	-1.128	-1.438	-0.129	-0.265	+1.305	-0.325	+0.559	+0.085	-1.625	-1.325	-0.283	+0.240	+0.306	-1.131
ACEosinophils	+1.438	-0.321	-1.240	-1.151	-0.627	-1.438	-0.486	+0.177	+1.438	+0.989	-1.438	+0.612	+1.438	+0.840	+1.438	-0.834	+0.024	-1.722	+0.000	+2.657	-0.980	-2.321	-0.035	-0.998	-0.504	-1.801	+1.386	-1.438	-0.806	-1.233	-1.438	-0.573	-0.954	+1.113	-0.453	+0.173	+0.209	-1.438	-0.406	-0.908	-0.095	+0.065	-2.006
Glucose	-0.587	+0.039	-0.046	+0.063	-0.021	-1.438	-1.223	+0.167	+0.032	-1.334	-0.217	-0.045	-0.420	+1.554	+0.946	+0.936	+0.369	-1.722	-2.321	+0.000	+0.661	+0.034	-2.032	+0.183	+0.061	+0.012	-0.168	+1.274	+0.637	+0.216	+1.361	-0.039	+2.490	-0.222	-0.866	-0.104	+1.026	+1.438	+1.412	-1.438	+1.158	+0.486	+5.285
BUN	+0.582	-1.438	-1.554	-1.722	-0.373	+0.189	+0.322	+0.357	+0.060	-0.760	+0.925	-0.075	+0.006	-1.087	-1.010	-1.438	+0.007	+1.069	+1.438	-1.438	+0.000	-0.301	+1.438	-0.964	+0.148	-0.043	-0.077	-1.149	-1.122	+0.912	+0.176	-0.117	+0.923	+0.225	+0.330	+1.505	+2.490	+0.038	+1.722	+0.334	+0.208	+1.769	-0.560
Creatinine	+1.438	+0.267	+0.072	+1.438	+1.438	-0.206	-1.722	-0.424	-0.457	+1.139	+0.006	-1.431	+0.625	+1.019	+1.438	+1.335	+0.712	+0.860	+1.438	+1.173	-0.791	+0.000	-1.364	-0.806	-0.258	+0.213	-1.438	+1.106	+0.020	+0.161	+0.654	+2.657	+0.449	+0.216	+0.409	-0.321	-1.219	-0.202	+0.164	+0.652	+0.081	+1.438	-1.304
UricAcid	+0.452	-1.722	-1.355	-3.945	-1.438	+1.769	+2.657	-0.905	-0.374	+0.137	+0.131	-0.936	-0.151	+0.008	-0.011	+0.064	+1.438	+0.818	+0.897	+1.438	-1.206	-0.060	+0.000	+0.145	-1.974	-1.286	+1.407	+0.193	-0.035	+0.235	-0.432	-1.722	-2.321	-0.929	-0.437	-1.438	+1.096	-0.411	-1.078	+0.431	-1.134	+0.415	-2.657
Sodium	+1.256	-1.292	-1.251	-1.722	-1.118	+0.085	+0.944	+0.160	+0.417	+2.006	+0.146	-0.665	+0.436	+1.052	+2.490	-0.022	+0.108	+0.069	+0.331	-0.131	+0.471	+0.025	-0.102	+0.000	-0.157	+0.597	-1.230	+1.415	+1.022	-0.066	+1.438	+0.140	+0.379	+1.438	+3.846	+0.226	+0.340	-0.671	-0.130	-1.116	+0.607	+1.438	+0.922
Potassium	+0.597	-2.467	-0.803	-2.657	-0.465	+4.655	+4.655	-1.428	+1.769	+0.029	+0.030	+0.121	+0.440	+0.748	+1.438	-1.157	+0.229	-0.482	-0.089	+0.166	-1.438	+1.438	+1.769	+1.438	+0.000	-0.513	+1.334	-0.358	-2.271	+0.682	+0.371	-1.383	-1.151	-0.068	+2.321	+0.863	+0.550	-1.041	-1.438	+1.135	-0.826	+1.769	-2.657
Chloride	+3.945	-1.436	-1.377	-2.657	-1.769	+0.730	+2.490	+0.836	+0.206	+2.657	-0.787	+0.333	+3.945	-1.438	+0.672	-0.060	+1.438	+0.714	+1.769	+1.101	-0.133	-0.876	+0.956	-1.722	+0.545	+0.000	-0.847	+1.375	-0.357	-0.564	+0.936	-0.618	-1.438	-1.276	+0.657	+0.036	-0.762	-0.600	-2.657	-0.309	+0.460	+2.657	+1.438
CO2	-0.687	+0.292	+0.041	+0.897	+1.438	-0.653	-1.328	+0.216	-0.199	-0.434	+0.686	+1.184	-0.067	-0.372	-1.438	-0.007	-0.198	-1.438	-2.032	-0.150	-0.324	+0.910	-0.741	+1.261	-2.008	+0.601	+0.000	-0.188	-0.540	+0.793	-0.511	-0.832	-0.165	-0.336	-1.438	-0.088	+1.438	-0.373	+0.025	-0.182	-0.191	-1.319	+1.438
Protein	+0.954	-1.438	-1.722	-1.438	-0.837	-1.438	-0.300	+0.602	+0.651	+2.657	+2.657	-0.697	+0.027	+0.016	+0.351	+0.291	-0.170	+0.886	+1.438	+0.070	+0.952	-0.339	-0.988	-1.539	-1.060	-1.438	-0.054	+0.000	+1.438	+0.005	+0.239	+1.438	+0.938	+1.037	+1.408	-0.182	+0.727	+0.408	+0.501	-1.438	-0.049	-0.023	-1.722
Albumin	-2.006	-0.870	-1.199	+0.120	+2.657	-0.560	-2.657	+0.442	-0.356	+0.949	-0.483	-0.105	-1.438	-0.070	-0.787	-1.165	-2.490	+1.438	+0.571	+0.298	+0.619	+0.245	-0.340	-1.196	+1.438	-0.007	+0.830	-1.438	+0.000	-0.731	+1.338	+1.769	+2.657	+1.438	+0.946	-1.769	-1.438	-0.130	+0.912	+0.033	-0.185	-1.438	+1.082
Calcium	+0.561	-1.722	-1.422	-1.438	+0.468	+0.804	+0.455	+1.438	+0.154	+2.657	+1.438	-0.465	+0.434	+0.416	+0.997	-1.375	-1.438	+0.499	+0.953	-0.178	-0.373	+0.533	+0.119	+0.109	-0.864	+1.127	-1.769	+0.052	-0.302	+0.000	+0.075	+2.321	-0.114	+0.005	+1.089	+0.432	+0.866	-1.722	+0.003	-0.285	-1.438	+1.438	+0.068
InorgPhos	+2.657	-0.348	-1.873	-1.153	-1.438	-2.657	-0.402	+0.306	+0.998	+1.230	+0.674	-0.953	+1.438	+0.439	+1.769	+0.154	+1.438	+1.030	+1.722	-0.565	-0.945	-1.301	+0.130	-1.438	+0.055	-1.274	+0.170	-0.588	-1.438	+0.280	+0.000	+0.699	+0.024	-1.212	-2.467	-0.898	+0.002	-1.769	-1.438	-0.424	+1.172	+1.058	-1.090
AlkPhos	+1.369	+1.318	+0.981	+0.820	-1.004	-0.893	+0.678	+1.438	+1.035	+1.873	-1.190	-1.087	+0.415	+0.701	+1.438	+1.438	+1.539	+1.417	+1.438	-1.093	+0.362	-4.655	+2.657	-1.266	+1.873	-0.748	+1.322	-1.438	-1.722	-1.438	-0.770	+0.000	-0.461	+1.438	+1.292	+0.150	-1.438	+1.438	-2.321	+0.890	+2.319	-0.027	+3.945
LDH	+0.489	-1.438	-0.801	-2.490	-0.188	+1.438	+2.032	+1.438	+1.145	+0.215	-0.164	-0.688	-0.061	-0.094	+0.039	-0.804	-0.334	+1.438	+1.438	-1.438	-0.228	-0.938	+3.945	-1.438	+0.500	-0.134	-0.251	-1.019	-1.438	-0.295	+0.446	+0.059	+0.000	+0.520	+0.199	-0.069	+0.565	+0.993	+1.722	+1.438	-0.070	+1.554	-1.722
AST	-1.438	-0.870	+0.368	-1.351	+0.453	+3.945	+1.554	-0.452	+0.540	-0.028	+1.438	+0.066	-1.103	+0.777	-0.018	-1.438	-1.438	-0.074	-0.888	+0.190	+0.761	-0.252	+1.722	-2.657	-0.246	-0.202	-1.438	-0.995	-1.340	+0.372	+1.769	-0.963	-0.895	+0.000	+0.054	+0.543	+1.438	+1.077	+2.657	+2.657	-0.220	+0.882	-2.657
ALT	-0.273	-1.178	-0.063	-1.438	+0.152	+2.657	+1.438	-1.061	+0.432	+0.034	+2.657	-0.672	-0.629	+0.376	-0.099	-0.369	-0.956	+1.066	+1.001	+1.002	+0.243	-0.687	+1.266	-4.655	-1.722	-1.352	-0.512	-1.722	-1.722	-0.544	+2.657	-1.212	-0.255	+0.229	+0.000	+0.717	+1.974	+2.032	+2.657	+2.006	+0.288	+0.877	-2.657
GGT	-0.374	-2.490	-1.438	-3.945	-1.438	+1.722	+2.657	-0.125	+0.343	-1.218	-0.624	-1.438	-1.016	-0.316	-0.830	-0.306	+0.126	+0.630	+0.224	-0.575	-0.603	+0.152	+1.722	-0.540	+0.103	+0.024	-0.492	-0.429	+0.946	+0.531	+1.416	-0.073	-0.161	-0.237	-0.056	+0.000	+1.160	+0.050	+1.722	+1.722	-0.729	+0.063	-2.657
Bilirubin	+0.002	+0.662	+0.140	+0.060	-1.722	-1.438	-0.537	-0.791	-0.551	-0.136	-0.471	-0.892	-0.241	+0.878	+0.583	+0.324	+0.187	+0.406	+0.093	-0.642	-1.205	+0.577	-0.880	-1.102	-1.438	+1.438	-1.438	-0.421	+0.533	-0.383	+0.146	+0.279	-0.720	-1.155	-1.438	-0.557	+0.000	-1.438	-0.958	-0.323	-1.505	+0.400	-0.349
Cholesterol	-1.438	+0.137	+0.648	-0.010	-0.407	+0.394	+0.504	-2.657	-0.530	-2.490	-1.438	-1.381	-1.722	+0.461	-0.002	-0.042	-0.626	+1.438	+0.635	-2.657	+0.745	+0.251	+0.591	+1.438	+0.260	+0.412	-0.005	-0.030	+0.753	+2.115	+2.657	-1.168	-0.682	+0.467	-0.324	-0.030	+1.769	+0.000	+0.580	+1.140	-1.188	-0.909	-0.610
Triglyceride	+0.435	-2.657	-1.438	-1.769	+0.490	+2.657	+1.307	-0.736	-0.264	-0.457	+0.174	-1.769	-0.546	+1.505	+1.769	-0.048	-0.339	+0.715	+0.886	-0.903	-1.438	+0.915	+0.822	+0.330	-0.752	+5.285	-1.438	+0.464	-1.235	+1.505	+0.973	+1.722	-2.490	-1.769	-1.532	-1.438	+1.438	-0.894	+0.000	-0.002	-1.769	+0.356	-1.235
Iron	+1.130	-0.481	-0.476	-1.238	-1.438	-1.438	+0.885	+2.321	+1.076	+1.438	+0.887	-1.283	+0.137	+2.657	+2.657	-0.048	+0.154	+0.209	+0.656	+1.554	+0.235	-0.968	-0.780	+0.472	-0.563	+0.886	-0.709	+1.231	-0.353	+0.387	-0.142	-0.772	-1.284	-0.831	+0.182	-1.438	+0.043	-0.015	-0.095	+0.000	+1.438	+0.188	+0.020
CPK	+1.228	+0.178	-0.924	-0.407	-0.491	-2.657	-1.438	-1.438	+2.657	+0.436	-0.007	+1.241	+0.936	-1.438	-1.251	+1.262	+1.722	-0.120	+0.371	-0.980	+0.262	-1.438	+0.788	-1.722	-0.050	-2.657	+1.117	+0.110	+0.520	+1.186	-1.438	-2.657	+0.608	+0.822	-0.126	+0.563	+2.271	+2.255	+0.852	-1.438	+0.000	-1.438	-1.056
SED60	+1.438	+3.945	+2.724	+1.302	-3.945	-0.777	+2.657	-2.490	-0.262	+0.485	+3.356	-0.485	+0.755	+0.242	+1.139	+0.499	+0.354	+0.172	+1.144	+0.321	-0.960	-2.293	-0.387	-1.438	-2.490	-4.082	+0.226	+0.093	-0.066	-0.994	-0.572	-0.191	-2.657	-1.382	-1.361	-0.097	+0.006	+1.438	+0.028	-1.302	+1.065	+0.000	-4.655
Mg	+1.438	+0.022	-0.215	-0.020	-0.216	-0.816	+0.047	-0.416	+1.073	+2.657	+2.657	+0.375	+0.734	-1.438	-1.187	-0.392	+0.265	+0.099	+0.463	-2.006	+0.213	+0.229	+1.438	-1.024	+1.438	-0.263	-1.057	+0.588	-0.662	+0.053	+0.125	-2.657	+0.083	+1.438	+1.145	+1.438	+0.718	+0.481	+0.222	+0.359	-0.070	+1.722	+0.000
